# Supplementary material for: Bioinformatics-Based Screening Approach for the Identification and Characterization of Lipolytic Enzymes from the Marine Diatom Phaeodactylum tricornutum
Source: Mar Drugs. 2023 Feb 14;21(2):125. doi: 10.3390/md21020125 (PMC9964374; doi:10.3390/md21020125)
Supplement: Supplementary file 1 [file marinedrugs-21-00125-s001.zip › Supp Tables S1 to S6.xlsx]

## Sheet: S1-Global screening
Supplementary Table 1 : List of retrieved sequences through a search in the genome annotation of Phaeodactylum tricornutum Phatr3 (Rastogi et al. 2018) and screening through the pfam and ESTHER databases. The presence/absence of the conserved lipase motif GxSxG has also been checked. For pfam, GxSxG and ESTHER screening columns, 1 means that the protein was conserved in the dataset while 0 means …
ID in Phatr3	Annotation Rastogi 2018	AA Sequence	pfam screening (1/0)	GxSxG (1/0)	ESTHER screening (1/0)	Closest homologue ESTHER	% identity	2nd Closest homologue ESTHER	% identity2	Family		Number of occurrences
Phatr3_EG00138	Alpha/beta hydrolase family;	MGDYWWGEQPLQNNEQHGPQMFACRTWSAELAASQLGSSIPIPHQLQRNLDQHIKQLDSP TSALLNPSEFMSLSYSIFQGSSRLKYLTKDDNAGRDLFEKYAHLSRTAVALIFLLRQDLD AAHEVVLGVTPYNVVGATYAATHPESRWMDEHPLSASDDYVHSLIHVQEGSLIGEGDHEG WENAKYWAAGGPKNLASPYNHAVFQALAIYAQRQSPDCLKRGLVVDALNSKICVEHSILT DGGMNRIVSVPAGCWDPFCFINLQRDFENLHTKLRDEIRDLLRYQYILLMRYLLRQHQGL PCTGRHLLEEGLTE	0	-	-							Alpha/beta	24
Phatr3_EG00400	GDSL-like Lipase/Acylhydrolase family	MAQGRRDSGNMTCTRPWKVSVVSIAGLVCLFIPYLYLQDVSDQRFISSTRSPALCAAKTH SESRSPDCNLTNRASAVHNSGNAWTAPTYQSLCEYIGSRSAHSLWTQHADQVLKESRLPA DLQFTQHDMMLEMLNLISPRLPNSQLAMTRDWNTVQRVLQLVWERFQFLQQSTHSDGTTH SLNEPRVVRILVVGGSVTAGHKCYTLKGTNERNCAWAARLETLLNGLAGGVLVQVRNSAI GATNTETGQAIWDYEILPDEAKNPDILINAYSTNDSNQSKGQRGKIFDTAQSFVRSVLNP KSCSKRPLLVWLEDHFGRTVDKIKLASVLSQEVQVLANYYGFSFVSLSNVVRDWVYGDNH GALFSPKWYSPEGGFTPELHPGQGMHIATMWIM…	0	-	-							Class 3	18
Phatr3_EG00401	GDSL-like Lipase/Acylhydrolase family	MMNEGRLDEGKMSCARAWKVSIVLTAAVACLSILHSSFYNVSSDRFFSSTKSTSFREAKT TPASRSDDSKLAKSGSALVDSGSVMMATTYKSMCVHIGSQSAFSLWKLHAAQILKASQLP ADPQFAQHDMMLEMLNKISPRLPHSHQSLTRAWKTVEHVLSVAWERYQYLQHIKNPVTST LQRKEPPLVRIVVVGGSVTLGHKCSAINDVKEISCSWVARLETLLNGLAGGALVQVHNSA IGASTSETGQAIWDHEILPDEAKNPDILINAYSTNDSHPSRGTRDKKSAMAQSFVRSILT PLTCSKPPLLIWLDDYIGNVAQGIKEMTLLSQEVQVLANYYGFSFVSFANVVRDWVYGDN HGTLFTPPWYSADGQFVTEVHPGQGMHIATMWI…	0	-	-							Patatin-like	8
Phatr3_EG00683	Lipase (class 3);	MCRSCYPSSQYSFSRNASIVIGGAVATGAAVVLLELGMEVVIDVVTPVGAAVMVAVGMVV IPLGGAEAGVGVRGS	0	-	-							GDSL	8
Phatr3_EG00718	Patatin-like phospholipase	MDAVAVTSSSRSDVPSVGHQHSFVSQKKWETTTRNGRFLGLWCVALSSLFSSTESFHFRF VPERRRVNHIARNYRALDEIPPAVSDPIPVTTSNAPEDVLLDSSVPHLVTSSSPTSPKTW RKKVHRSSATRARKEAETDTVSNVHELRRKVLDEKCPFREIDIRLDVQDVSSTELLSHDV VQVLVQRFHDKSTPKNRQDQHYVALSIEGGGMRGAVSAGMAAAIACLGLTDSFDAIYGSS AGSVIGAYMVSRQMCMDVYVDVLTAAKKRFVCTRRMFGALAVTGMDWFLPSGFPKFATNA NPGMNISFVLDGVMDHDHGIRPLDLARFLENDRKQPLRIASSYVKNGQLGTKSFGTDDFA TARRADGTRTGVYPCLEASMTVPGATGPPVPIH…	1	1	/					Patatin-like		PGAP1-like	4
Phatr3_EG00720	Patatin-like phospholipase	MKYEGRRHADDRVHRRCVDPSLPGVAGKRPRSPAHGTNSHTHTGTAIGNNWRWEILLVAV LLLLIFLLVVVAILVPTGRTWFVTPSTRILPHIIPPLHVQQASSIPLQSTHVTNVTLRDF LLDSRGFHLAMAPAFFGFYGYFGVLDAWRDVLGPSVLTSAVIRSVAGASAGAMAAVLLAA GIPPRQAARYCDGLTISQIGDFPGLGAVFRGRRVERLMRDFLVSQRPTLSRPALGYSWNS SGPLLEDAEIPVAVSAFDLATMRGVLLTKGSMARAARASATFPLLFQPIAWTHDETDYML IDGGIADTAGTAGLSAHWNTSVTRRVVNLQVGSFWGAPPGPASLPVAVDSPTDMGGDHRH QPPPTVVSISIQNLPHCGPWALSNGPIAVEAAY…	1	1	/					Patatin-like		Phospholipase/Carboxylesterase	4
Phatr3_EG00849	GDSL-like Lipase/Acylhydrolase family	MVSRSGLQDRRGFDVSLKISMVLIAVGLIAMPTYNWLVGLLVAMSSGIAFITLERVSAPP ANSPREFAIFHRRQPRRRPVLACLGDSLTHGNCSASITPEIPSKLCIKLGMELPKYGSTF ADPVWVVNCGQNGITSETILKERMNAALGVYPDYMMIMIGTNDVRAMYKKSWGKDISRIN TLSQVPTMALLERNLTEILHFIDQSSPNVKIALCTLPPMGEDLKAKSNDLIREANQIIER VGANYGERCTVIPVFSCFEAILEKKRKGGLPVDAFFPLSIIMNLLFHNLGIFFSWDRLST MVGNKILTDGLHLNETGAYEVVDQIVDWLVKSNVAKAIAVKS	1	/	/					GDSL		Lipid-droplet associated hydrolase	2
Phatr3_EG00883	GDSL-like Lipase/Acylhydrolase family;	MKVVRYKGEIVSLCYFVLCYSTGHGAFTESTHNIDSPVIATIGAHSNIRQTEEEEAGFSP IKAMASGRRACGLYIWNAPSALLYKWTNHLLQDCIYEGKGGRKFVRFQPNSILQLLYPHV ARYSPDSCLICGGSFNDHLALWWSKHLYTPFDLWLDRVNKAAEVEDPEKSSHRTMRSKGS QTWGRESALKFCFHGRYVLETSLLTEGVPRKSDQQKLVRRAVTERYPTSTIMERRMARGS KVSYMVPALTSEGKESPFILRFVRGIALNAMDSLVYLEEKEDVVVN	0	-	-							Phospholipase D	1
Phatr3_EG01026	GDSL-like Lipase/Acylhydrolase family;	MKSSIAIPATSDPLVEHPVRRMQILWIGYILLPSALVAWFLTKKLLAVFAAMLTVPLLAF LQGFFGMLSYRCFYGDSPLPLSPSHGVVLVHPEDRRDHNRIPLHQRSTAESRSFTPARTE KNSNIAKSQVSGLGSERSSTATVSLLLQQAAEEPPLRLLVLGDSLAVGVGQASSCTPVLP EVIAKTLSKRLGGRVVYWTCHGAPGASTGWIVRELERGVNYLNNRPNGTAVRDSVVEEEG ETTESFPGRVEVHSSCSESEDSSSDESSESHSIRGAVQGDASLSKTSLALWKDRLAQQRL LFDTQVLGPYDIAVAVTGSNDLKSTFFPFLLKEEDAETWKQSQDRGGYSQELLRLLEQLG GRMHLRFQDLKDSVESATDTMLEKVGETLDRIA…	0	-	-							Phospholipase C	1
Phatr3_EG01099	Alpha/beta hydrolase family;	MLDKNRKSNYSSTPEGFLTFQSYLTFACIMRKFRNTDSIVSAEDWFASGDRVHFDPNHKR IVSKADANTVTVFEKVIKPTSMRKDSVRWITFLPGFPDGSYGFAKIERELNGASNTNMHI GDIGDNSPQLYIEYVGQGDSDTPKSYCYSTVERANLVEAQWRAKGVEQTVLVTFDYSSLV MLELLQRQKERVQGNGSAYPRIDHVLSVNGGYFVDGHSHPFTTTPLLKSPIGRLGSRMAQ RSNLVVDQMLKPLWSKEYRARELTRQELRETVKAIRMHKGAAFMSAAAGFVDEHEQNSER WNLHDIYVDFCKDHGITFHIVGSAKDRFEHNQIQLVRERLAPYYPQVKTETIPGGHLSLS EQPSRIVEMIQSLARRGTTDQAVRSWTTVDPAT…	0	-	-							Lipase maturation factor	1
Phatr3_EG01129	Partial alpha/beta-hydrolase lipase region;	MNSDFHFLEDVLNTVEAGKRLLEQSGAAPCGQGHGQPHAHNKRLRTSAIDEANHAVEEHP ILRAAATTPAFASSMPIRAEKNTMGFSGHAVQHVHPKWRSFQRQAQRRGTSIMFMPHGMQ RHKDNKSYCKKEVLHWFIEWCIHGDVVQHQENTCTDSSEVKTLRTAPQRISLVAAETTTL DAILKVLPLPQKESLDGYVILLKRIPSPSNQPKYVQLDKASTLSAALQGMTVIEYPILEL VPTGRLDEFSLVIQAMQKKGNT	0	-	-
Phatr3_EG01289	Patatin-like phospholipase;	MNEIKKRKKQDKELAKDLIAPAQIEDLKKICDVFENIAVYLLKIRGTTGVLLAYLICEGK EIPKGDMLPMY	0	-	-
Phatr3_EG01333	Phosphatidylinositol-specific phospholipase C, Y domain;	MQPGLAFLLSLLVCAFRFRPATAQWDGCNDPQFPDRLVKIGEPTDVCLQIGNAANNSWTA GVQYTRVVFSPEADKYSRFHVPNSYQNLVPFSDDSIFDEANITLGVVSQNALSFLRVYYD RQMTRIYPFLTAIINVDAGRVTGIAWDDACVFCGGGECDEITFDFNGIPQTRATSGQPTG GCFVPEETCNTIVGNSGTECDIILYVVWTGTDVDGKAFQSSASRFSAFPAQEIRDRLSRN LPQGISGVTGTREL	0	-	-
Phatr3_EG01520	Lipase (class 3)	MAFVLRQQISSAYFCHAYKVAACSCSSFVPTRRFKRCHLAPSRPLAGKADPTTESSQSAT HHDRAADVLQRTSRDASTAGSSSGWTRRWRRAASSVLSAGGLVASTAAALATDRTQYQQQ WKPSVAALRKYLETSGIDSELAKAWNTRLLDNLVILARIQKLTWADLDRRDTAPRSASLK GIPSNEEALRYMKYATAVYGESMIRAAEMDIYGRLDDRISPLTKTRIGEHVGIPEDDIVL MDVDYYGADSNHLRHFVAVDRGHQTVILTIRGTFSVSEVFLDVAAFSRPFCGGEAHSEMA NMAEKIWDAAGPTVLELLRQNEGYTLVLTGHSLGAGTACLLNVLCQQNDRELVEGRSVKC FAYSAPPVFAPLSLIEESVSTCTNYVHENDCIS…	1	1	1	dicdi-q54yl1: Lipase_3 Dictyostelium discoideum (Slime mold) hypothetical protein (Genbank : AAFI01000052 ; UNIPROT : Q54YL1)	28			Class 3
Phatr3_EG01544	Lipase (class 3)	MPISNSSHLAGHNTVPIGSTKYQNNALAGFDPFFSTKTKHPVAARSTHLSGSVTPPCQPE ESRDGEGSPDNRPFTPPDMASELRVLAMELSKLSSSNSSSQLEPQTLTTIRHDNQKVIPK NTSPVKKEKGTFLPWQRKTNRKTDYFATATSTSKGLRTQNKQPATATRGRSTGASIKANP TSPLLQELWDVQKEFDKTAKVKDSLAIPSLAKPRPTSFLTGMETIRTPEYEAAEWQVSIP AKTEFQVCIRLSQYLETYQKEECLLNLNDLTGASRMELASFARGSYGSLTGKIADCHRPI VESLLECGSDIQQICGFLTSDVSNSDPSSRREVLIVERQRQFLCVFRGTNTEQLGKAPKD TNVTILKDTGIHVSVFIDRYKALCEIEGKLFTL…	1	1	1	aspfu-q4we77: Lipase_3 Aspergillus fumigatus Af293 extracellular lipase, putative (Genbank : AAHF01000011 ; UNIPROT : Q4WE77)	26			Class 3
Phatr3_EG01547	Lipase (class 3);	MSGKSVIKQRLRALFTSFAGSDFTHIGHDLGGVLSNLVPVLIRDGDGIKEGCDESHGGGS VLKELPGVVEVHPRRGVDAQKGQRRRDGFDPTGSTRDTGE	0	-	-
Phatr3_EG01635	Lipase (class 3)	MSPFNAQVFQRFKSFSVNRRVLSSTLIAAFFLTITSFQHSDENALLEGTEKEKSEGKHSK KDDSIYDMTVDLTEKAEDAWKRILTDDSTSSTSKSVHDADQKKTVALRPAAVGNKLMAMF EAAENSIGFTEETKSGPEKQHKEKPSFSAMAKDFLGLIAGGDSKQDYLKDIVEKARQPSD EGEVVDTHSFQSLFRMLDNYKDHIESVAEKYMGSLDFSHLSPSALFYYLEGQDEVKNPSW KRRMHRFYPGINIKEVEDLNNILSLAYLSYADSVEDIREGLHRQQEPYELVYAEVRSEPG KPANFVAVKRDQSSFNPFLEVLIVIRGTKSVADALTGLLCDEVEYRGGKAHSFILGSGQH IADTHTGLLEELLEKSGKFNIKLTLTGHSLGAG…	1	1	1	orysa-q651a8: Lipase_3 Oryza sativa subsp. japonica subsp. indica (Rice) (Genbank : AP006162 ; UNIPROT : Q651A8, Q651A9, B8BEU2)	28			Class 3
Phatr3_EG01853	GDSL-like Lipase/Acylhydrolase family;	MHTQKKLKTSAAAMTYNTLCEYVGSQSAISLWTQYADRILQESRLSVDLDFSQRNMMLEM LDMISPRLPDSLQATTRDWATVKRILEQGWDRYQYLQQIKTFDQASYTADEPRIIQVLVV GGSVTQGNNCFAIKGGHGRHCAWATRLESLVNGLAGGLLIKVHNRALGGVNTKIGQAIWE YGTSPDDDFYPDIVINGHSTNDAGLTTRKGGRDAVSEMAQSFVRSVMSEKSCSKRPLLIW LDDYLGNTVNKIKEITILSQEIQVLASYYGFSFVSFANVVRDWVYGDTHGTLFSPQWYSE DGNFVGELHPGQGMHLATSWIMAYHMLNLATRHCSIEAWGKQALVRQDESRKTSGHTTIE ENAYYQPSPTGLPPMLTNNLRLEEVTKAWQADA…	0	-	-
Phatr3_EG01919	Alpha/beta hydrolase family;	MSRRRLSWTWRLVVIAASVVTWGCADDWHRSGLPNHLSSPYAVSAASLRLYEHRNGTDND IALPRDPRIHRNSLVRESRTTRLVTSDTDTDQAPSYNEPLFPATTRLQSLKDKTATLEEQ KKPLALEFEDTEFDDYTDHHEQRELMDPNTEDPSSLRLESPLSYRYYGRNQARTHSAGSI PFILLGPNVDHWKITGQELAARGFSVMACERTKGGSDGGNRESSNSAIDETLDAEIGTNL VLELMDALRWNKAVLVGCDSESVLAIQAAVHLAPERIVGFVLCGNLESAQEFAAQFDDSA SRNSKTQALAIDRFLARYLECPYTVVWDGDAPINPANGATPGVGTSSSIMSMMDTATIDP FHGHRSLVVGGGTAPHRRRPKLFAWILTRFVEE…	0	-	-
Phatr3_EG01971	Patatin like phospholipase; L domain	MIESLDEEARASTAAISAPVLEQIENEAPVNYFESSTVTVIGRETTSGSRPWYKSRWFWV GMLLVALLLISLAIGISLTDDRKKKNLSPSAAHGNPGSVTATVDYEIRFLTFRTDIGRLT DPSTLLDPDSPQSQALDWLVYQDRTVFPDDSRKLVQRFAIMVLFYACNGKDWQSFSPSLD QQNSVDECNNFGIVCNDRGSIIILDLKAERLTGRIPEEIGLLKELTVLDLSRNFLEGPIP GNAVGKLTKLGKSIGCAFCFD	0	-	-
Phatr3_EG01987	Lipase (class 3);Integrase core domain;Reverse transcriptase (RNA-dependent DNA polymerase);Glucosidase II beta subunit-like;RNase H;	MVNSSNTDYLNHITSLNSSVAPSPPSSHTSAIADTGCTGHYITVNCPHTHKLPARPSLAV RVPNGAVLRSSHIATLALPGFSPSACQAHIFPGLTSHPLISIGQLCDDGCTATFSATRLE IHRDTTLLLSGTRAPTTGLWHLDLTPAKPPATAHALVPNTPLADRIAFVHASLFSPAIST WCQALDSGHLATFPELSSRQVRKYPPRSPAMVKGHLDQQRANLRSTKLPPVGSPITTAPP AAAVPDLDPPDAHPVTRTHHVFAAHQRVTGQIYTDQPGRFLTPSSSGHNDMLVLYDYDSN AIHVELMKNKSGPEILAAYKRAHALFTQRGLRPQLQRLDNEASAALQSFMTSEHVDFQLA PPHLHRRNAAERAIRTFKNHFIAGLCTTNPDFP…	1	1	1	tetts-q24ay2: Lipase_3 Tetrahymena thermophila SB210 lipase family protein (Genbank : CH445530, XP_001025189, EAS04944 ; UNIPROT : I7M456)	34			Class 3
Phatr3_EG02140	Phosphatidylinositol-specific phospholipase C, X domain;	LLTTMTLIHKPKGELHDFAQLRSPEAARGKIIVLAKTPKNLVDQKETAISILTAKAGITA IKVERPRLPIAPLMKAPTTQTTASTNPKSLKGEGIKMPKILPGVVEGRCNQYAQTAQEAM EVGNRVAVCFTRYNQAKATVFEASQRFECARGRKQVLVQHLHFLQL	0	-	-
Phatr3_EG02201	Alpha/beta hydrolase family | Chlamydia CHLPS protein (DUF818);	MSIRILQLCLQHSVLIDPKEELSDSVSTTLPLAKASLVVSILSHSHQQENALVTPLLRSD HHHELSLQANSEASGHVAEADIEGEEVGGTSMSSTYHDPRFIRNPVIRGLLLRLLRMQSA ADSLPHLVQMIVSNGKITTVSFVALYLVCLVLWLPFWLLALLVTEWGVYALSVAGGYFIG RCIIRMIAFPGASRKVSTDIEKEFAKYSVRMLQSGVQSFAEVASIMSANPNHPQRVSVLK GYTLPSLWSRAKTYRNRVLGVYLEVLLHIYQQAPESSTGAQRGFTKYGNNVLSGDIGNIA GLSAQAQNDGLGLIEQLKTVLALVDTLEEQAHTFLEGRAAVVTPNDLPEDARRTAQHLLA RSQELTNFVSSLKPPSDSSNEDIEDESEEDLTV…	0	-	-
Phatr3_EG02225	Polyketide cyclase / dehydrase and lipid transport;Alpha/beta hydrolase family;	MLPNATILEFDIAYKLYRPSSLSSRQAAPIVALHGGPSVPSNYLLPLVRIVPYRSILFYD QLGCGTSDEPKADDGIYSVGNAVGDLEVLLKHLGVRRFHLYGQSFGGILAYEFLKRQASK EVDDGIAGEGCRSVILSSTPTNVMQIEDEARSLVEKLDSPDLFRETHQRRISPMPQALTD AYAYAGTAWRGTGAIADYKATPPSANSRKLRSALVLRGEHDFVTERGLDQLLPLRQKMKL LRRNRKIKESTTASSSSDDLTAVVGPRPPPLHIASPTASKRTTGFRRRSNNNSLSATVST SLLPFRRVESSWSVASTVSNSEDFVEDDACYCENGATLITPDAASTRDPNTASRFADPVE QHQQQLVMYEPTNPDSLTDAFGVWAQSLGSLVQ…	1	1	0	phatc-b7gaj3: Proline_iminopeptidase Phaeodactylum tricornutum (strain CCAP 1055/1). Predicted (Genbank : CM000624 ; UNIPROT : B7GAJ3)	100	phatc-b7g635: Proline_iminopeptidase Phaeodactylum tricornutum (strain CCAP 1055/1). Predicted (Genbank : CM000618 ; UNIPROT : B7G635)	37
Phatr3_EG02230	PT repeat;GDSL-like Lipase/Acylhydrolase family;Carbohydrate binding domain;	LRSSFAGIRTMTSKFLFSVLALNHAFASASPDFLMIGNSYYFTKQFGKALTQHLQDAQGA NGNDKDLRQWLYLDPKPFEWVILQEQSQTPGFYGYSSFTTSLNAAVGLNEMISDVGAKTV FYQTWGRRDGDSRNAWLFPDFSTMQDRLDEGYGRYKAATKNSKLAPVGPAFRIIYDTLIE AEIDPLKSESAFHSLYSSDGSHPSVTGSYLAACVLYSTMTGKDPQGLSYRPSGVSEAQQA MLQNVAAHTVRDAPLVKALIAPTVFAPPDNEVTDAPTNSPVKTSGPSQAPVKTSTPTQTP VETDAPTLAPVKTDDPSHSPVRQPQPVPVAGPSWDKRCDQMVSDSDFESGLESWTAQGAG KIESVSPGYKSDKALASTGRLRYWNGIGLGISR…	0	-	-
Phatr3_EG02330	NmrA-like family;GDSL-like Lipase/Acylhydrolase family;	MFDLSNVIRSKGHEAGLIFVTNIEVVGSRVIAKLLDAGHPRVRVGLPKGSDQADVLSAQG AQVIEFTWEDESTYAAALDGVKTVFCALPHHEGWSRHFPAFFKASRAAHVNHFVKLSFYH ALTATRAHIMQGFHVALPENNEFNKVPLIKMHGDCDEMLIRSKTDFTILFASHLMSDPLV YQGKNLKAAHPKFYGASAGKQVNYVSPNDVAEMAVRVLVNPDAHRRVGYTLVGPASIQDA EVADAIGNVLNKPVKYMDLSSEEFKKGQTEEGEPDWMVSDLAALEKMKSSGIESTFVSHD IEALCGHPAESIDEYLQNHDTMSPSEVILVDMDAVQVLLVGDSDIERWPPALWPCVETSS VSISGQSGATVEQVVPYAEAAISQKVESASRSV…	1	/	/					GDSL
Phatr3_EG02408	Polyketide cyclase / dehydrase and lipid transport;Alpha/beta hydrolase family;	MRTSRYGCWFLAIVGLSTVTNALVATSPPRKLSALADPTFVTPDVSLLTEQACIETAERM QRVVVPVSPSIQSDGAVGVSYVHWMASPNEKSPQRLPVVLIHGFDSSCLEYRRFGSKLAA QGFDTYAVDLLGWGFTQLENVNDFSASAKVETLNSWISTVIGENKPFCIAGASLGGAAAI EVAAGNENCQALVLLDAQGFVDGIGPMAAMPKAIAKLGVQVLKSVPLRSSANQMSYFDKI TYATDEAVVVGRLHCTREGWSDALVNFMQSGGFAPSTKVPTITAPALVLWGREDGILDGK EFANRFLETLPDARLTWIEECGHVPHLEKPEETATAINEFLRGIPVRGSAIVEESSKSAL SSQWIGVAGIGATALAALAADFLPAMVQGSHRH…	1	1	1	arath-Q6NL07: 6_AlphaBeta_hydrolase Arabidopsis thaliana (Mouse-ear cress) Alpha/beta-Hydrolases (Genbank : AC068197, BT012536, BT014841 ; UNIPROT : Q6NL07)	37			Alpha/beta
Phatr3_EG02542	GDSL-like Lipase/Acylhydrolase family;GDSL-like Lipase/Acylhydrolase;	MQTGDEEDSDLTDLLQNQMGGSNTTSGTETARFNLDHLTQGKMSLSPRNTSSKKAAFLDV ASSYISMLCHYYPGLCGFFVFLGIAATLALLSNLFFNPTENLGVIKHDHSNIKSVYDVKM GQIDHWCLKGDNDSCRCEDPLNPISRADHKSWVQAFKANRRLVKEFQDPIKAATLDVAFL GESVIEEMDGRWMGRNRSAGLGNIGKTFKAHFSKQKGGTLEGVALGIAGDTAPNVLWRLM HGEMTDYFNPKVWWIGLGMNDLSRMQCSEEVVVLGILRVVEEILEKKPNARIVINSLLPM VSARSGAYPIISDYQDSLAANSTVTRKKRSGTANAAFTVPVENRLLKSKDKEKEVVRPKR APTEEEKDAAAQEEEEARDKAARRKRKKIVRKQ…	0	-	-
Phatr3_EG02610	Lipase (class 3);	MKRFFGMFAPQKDDNLQKKNSDTTSMKDEEMSPFVTCQRDHAWPSLYTEVDEMLESSVLV YALAELRSLARQGKLTVQSERALALPITHSEVLKVVQGNQHELADSKFGKEFYIDLLQTI SDRNMMAGSPLEHSEGKVQNATAATIVAFDDETEKEELVYMIEVDHVRERVTVCFRGSVT PLDWATNLEMYMKEIPNRMKANASQVPTVRVHNGFHDYLFEPSNRGAKGPNGEDLSEYQE ILQEHVLPVIHKHHDYKVYVTGHSLGGALATLFAFELTCEPEATVPKPVTLINFACPYVG DSSFRLAHQMLESQGRLRHLRVTNHKDLITTFPKVAFRWNVFDRRAHVGSLFKHVGINLR IFEGSKTFKLCYPKVTDGFFSGAWDGATRGWSQ…	1	1	1	orysa-Q6H8G1: Plant_phospholipase Oryza sativa subsp. indica subsp. japonica (Rice) (Genbank : AP002485, AJ307662 ; UNIPROT : Q6H8G1, A2X7W8, Q949E1)	30			Class 3
Phatr3_J10362	Alpha/beta hydrolase family | Chlamydia CHLPS protein (DUF818);	MPPSDSSATVLSSVLPWCWRAGAVTVGIVAVAGGILYAKQDSLLYFPEIGGIPKRPRDNP RGYRSPDERNIPFDNLRIPCADGVHIHAWFLPFLSDQDTLSSTHNNNNNNTPTLIFFHGN AGNIGLRLPNALQMVQNLQAHVLLVEYRGYGDSDPVPPTETGLRRDAEAALHYLLRRAQE PTAATYRIDPQRIFVFGRSLGGAVALHLADYAQRQQIRLAGVVVENTFTSIADMVDQLMP FLTPIKPFVLKIGWDSTTLVPSLTAPLLYLAGSADELVPPSHMQRLYRASKSSRLAKMHV VDGGTHNETWLQGGAAYWHQFRSFLAAASATSVPGNGTPASTVSQSAATEHATVPSMIPT MSNRFVDLAKEAVTGQGVPVSPNSQRNKKIE	1	1	1	brelc-a0a484eba0: ABHD13-BEM46 Bremia lactucae (Lettuce downy mildew). AB hydrolase-1 (Genbank : SHOA01000004 ; UNIPROT : A0A484EBA0)	44			Alpha/beta
Phatr3_J10718	Alpha/beta hydrolase family;	MRPSKQQSTKSKWTEPQVPGPSSPLQRRSNEIASSFEIKVFNPWIKNRHVQTIGGYLLRD TCCYLPRQGTVAYLFNAILRSKASKREGNASEFWDFRERIETPDGDWFHADIKKASGAAL NAPTVVVCHGLESNSASPVSTGMAKAYANEGMNCVCLNFRGCSGTPNDRLGGYHLGFTDD LKQFLSILKERSGGRVYLSGYSLGGNVVLKCLGELGEDALYKYNVYGAAVLCAPLDQKRN ADILASEPIYTSNLLKSLQKRAQNQLELFCDNDASTIRFDYKRAMDASNITEFDDAFIAP IYGFDSAWDYYDKTSAIFFLESIAVPTFILNAKDDPFMNPDVWPVEKTINGGGRAPIKMA RTDYGGHLGYAFHLVDANDERLLDETPAWPATE…	1	1	1	phatc-b7ftw8: abh_upf0017 Phaeodactylum tricornutum (strain CCAP 1055/1) Predicted (Genbank : CM000607 ; UNIPROT : B7FTW8)	100	bilwa-e5ybi7: abh_upf0017 Bilophila wadsworthia 3_1_6 Alpha/beta hydrolase fold protein (Genbank : ADCP01000162 ; UNIPROT : /)	33	Alpha/beta
Phatr3_J11048	Polyketide cyclase / dehydrase and lipid transport;Alpha/beta hydrolase family;Thiamine pyrophosphate enzyme, C-terminal TPP binding domain;Enolase C-terminal domain-like;Mandelate racemase / muconate lactonizing enzyme, N-terminal domain;	MPIRDAECFLYPFTKEEQRLGLPSLQQIGTNRGASGIDGIISSAFGFSESIQSPTTLVIG DLATLHDVSSLHSLATDMARSYNQARAKKRSPLTTIVVNNDGGGIFSFLPIAQHGNDVAF DEFFGTPTNSFSFEKGAEAFGLTFDRATDYSSFRKVYTTSQQTSKHRLIEARVAGRAANV AIHRGVTKRVETLIGALLKEKAQKTTDSERLSIKQYSVQNSESKAPKNRRTLVLLHGWMG EKTDWDEVADELVKRLGQNWTVISVDLPGHGSSPFGMSSDIQAVKAMLRYNTPTNEFDYS INGIAATVLTSLREHHNLESIDAIGGYSLGGRVALAMKAISLANEASSNPIIHSESRTIL LSTFPGAYINESRGSVVPEAKRKIWETSKVGQG…	1	1	1	9baci-a6cm76: MenH_SHCHC Bacillus sp. SG-1 Putative uncharacterized protein (Genbank : ABCF01000010 ; UNIPROT : A6CM76)	27			Alpha/beta
Phatr3_J11336	DNA photolyase;Alpha/beta hydrolase family;	MRLAVVVQILTLGFGVRSVTAWGVSAPRRQSIDDDSTCHRWRPSLPRQQLSLSRPFPQYP FPLNPSSSTLSAINTNDEIESASASSSLDVVLFGVGDLRLDDHVGLARALEHCRNSRNGH LLPLLVLDHQAILHNIPGAVAHTVDTARLLASAVRDLHYQLETTLGLVLHNVPNRATAAN QDLSLTATIREVIETYMIGAHREGINPNGLDVRVHVHDLGLVDNILGYGAYHHLQSELGD DSTATTTSFELVPWNSNLRDDPWEDVKSLPNTFPAFETRYVSLLANAPVSMPTNALAGKY NGIVIPSLQHLPNERDLVNRFVDIFGLDRNQIQEEVNTGLYQTHWGGLDPASATTSTVRQ RLETYGGEACRERDDIWFAHEDFVGRNCPANER…	1	1	0	crowt-q4bwm7: Carbon-carbon_bond_hydrolase Crocosphaera watsonii alpha/beta hydrolase fold (Genbank AADV02000157 ; UNIPROT : Q4BWM7)	28
Phatr3_J12431	PLD-like domain;C2 domain;Phospholipase D C terminal ;Phospholipase D Active site motif;	MSFRANDRNKMKSSSSQSTTSHDDLVAELPAYQVEGDAVLLHGYLHVQIVRAKELRDFDC MIGCRKASTALRCCDNVSDPYVTVHAGDHRLIKTSVMTNRLNPHWKESFVVPISHHVEAL EFRVKDSDFNGAMNLLGKTFLSISDILKLNKEGKPRRTGIHKVVHLDGKPRHGSFEYFVE YVPAEMMKDGVAVPGTYFKPKQGNKVKLYINADDRGSEKGTPEVTYGANNDQVWKPNRLW KDIYESICQANELIYIAGWAVDYEQSFLRGEEREQALDSDKYSPYIGDLLKAKAEEGVTV NVLVWDDQTSNGFNGEGMMATKDEELRQFFKGTKVNLHLAPMLGGESNPYFEQIRNSMCF THHQKIVICDEKSELVGYVAARVNLPQFFAVGG…	1	/	/					Phospholipase D
Phatr3_J14054	Alpha/beta hydrolase family;	MGNEQSSDGEPDTNRFLEEGFNLESPDADVRINYGTSAPNCQPKHTAEREQAGAAESLPD YGPIPESVPRLDGAIRDDPQRLAGTSHEAMPLSPKHRRDSGDTSMGDDHKRQHTSVPPPS QPTLPSRPAPQEPVPPKKLSYLQMAKLGYQELVNAIIRPPRADYKMEALGPPAFTFCDRR FTRTDFTLRTKRGYNLECSHWEPVERVMDRIPVVIYMHGNSSARVEVIPQLSYLLSLGLA VFAFDFAGSGKSDGEYVSLGYYEREDLSCIVAHLRATNVVSTIALWGRSMGAATALMFGD RDPSIACMILDSPFADLTQLCEEMVEKAREQGIIVPGVVVGVAIRMLQSSVKKQAGFNLR SITPIAHAGKCFIPALFVAGEHDDFIKPHHSEA…	1	1	1	dicdi-P90528: AlphaBeta_hydrolase Dictyostelium discoideum (Slime mold) cdna-11 (Genbank : AC116984, U78758, AAFI01000022 ; UNIPROT : P90528, Q556N4)	44			Alpha/beta
Phatr3_J15323	Alpha/beta hydrolase family;	MKILKMSFSHARRLASTFLLLTFAGAASVRTDAFLAGLQPKLIRFVYGRSLEVLRSAPGA TLANQRVQLLTQASSSVETETAYKHLNERPFGVQRRYETFLWNLSDTKQYRINYRCEGPL DGDPILLVHGFGASVNHFRYNIPLLVKEGYRVYAIDLLGFGASDKPKDEAYSIELFVQLL TDFIQDKYTESKPWVIAGNSIGGLCSLSVAEKIPHMIQAVVLFNTSRGMSVFRYEDVPRV FRPVLRFFQKVVLGPKNGPRFFKNFKTRENVQKILISQGVYRDPKNVNDELLEILLGPSD DEGAEDVFLAVFAGPPGPLPETILPKLSCPILAVWGGKDPWAPVSGGPYLSGSMFGQLTK DFTLEVLPEAGHCPHDECPEAVHEKLVPFLDAA…	1	1	1	synja-q2jt87: AlphaBeta_hydrolase Synechococcus sp. (strain JA-3-3Ab) (Cyanobacteria bacterium Yellowstone A-Prime) (Genbank : CP000239 ; UNIPROT : Q2JT87)	41			Alpha/beta
Phatr3_J18481	GDSL-like Lipase/Acylhydrolase;	MIKRKKAVKIDSEAYVIAHSVPYFFLRKRRTHANSFSHQIVTTNKFVSVNSTSSSVSTML SNTFRLRPSIVLFGDSITEQAFGVDGNVGWASLLAAAYSRRADVLNRGFSGYNTSHAVEL LPRVFTGPLDSPPLFATVFFGANDAALPGEPQHVPPDDYERNIETIVAHLRRSLLPVRAG EHRTPKNPIGSESTATANVSSPAVPIVILVTPPPVLESAWADFLQTRADTTGETRGSDRD NTTTRLYGERLQRVGIKLSCPVLDCWNLLGGDSEDRGRYLSDGLHLNPAGNRAVFQGLMN LLAREHPEVLPMQDGDGKCGTEGIPVEEALWKELCSG	1	/	/					GDSL
Phatr3_J1971	Patatin-like phospholipase;Domain of unknown function (DUF3336);	MSSGADNRQSTSSELHTHRLPRNAELEEVFAKVWEELVKIACDHLPILQDVTMQIVDTVF VPKVIAKQLMLLVALETGMMTARQITSIIQSVLTNFSSRSRLIRQLESEQQQASVQDEWM DLAERIDSIQGNDVWRSDPSCPLYEQERISARIDELVHLMRRRDIFELMFVLRASIGRNK FGLLHEGLFSKALAGTKVLVETYHNVVCAALDFCCDAPVSPDEDPIPTDARLAFFNETRH AYGRTALLLSGGAALGFYHTGVVKTLMENRLMPRVIGGSSAGSLVCAMIATRTDEECVHD MFNAQGTDAPGHSGQLPLNFFRPLQTGNINAAKVDATPNKQLGGIREVYYNTAGFFHDAK RTLQGLVPIPLRHFSAVLYDIVTGNRRPQDMLM…	1	1	/					Patatin-like
Phatr3_J21275	Alpha/beta hydrolase family;	LDRETEVLRRPKVVLRRREKESCSKEQLRLDFGDYKIDVVERGQSVIGLQGSISLLRTPI MGDTVSTLLFQPPAPSKLKEHKIVWLNTSRGSQIPAFFISYKTQRGAESCRSLSADELRD SQPENGITLLYSHANAEDLGSIYPWCKFLSKMLQVNIFAYDYTGYGMSHNQGPPSEKHCY ADIESAYAFLRKDLRIPAQNIVLYGRSLGSGPSCHLAAQTALLHKENAEYGAHDGPVGGL ILHAPFLSVFRVVADTGCTVYGDKFPNIDVLPMVKTPTILVHGTSDQIVPFHHSERLYDA IPLIYRAKPLYIEGMSHNNVHAQVRSMFVERLSEYLDDLVRPHVMAERCPLARLSISQNH ILKVVNKSEDDT	0	-	-
Phatr3_J21912	Alpha/beta hydrolase family;	MDFSSVDVATYTPVILLHGLLGSKRNFSTVAQSLAVQLEKKRRIVGLDLRNHGDNHHDWR EEMNYRNMASDVLHWMDSHNMPSAILVGHSMGGKVAQAIALLEPQRVEGLCVLDIAPVTY TADEPHWKAVQDIVHVLQTIELKSGVTKRSVDEQLRVDIPDPALRAFCLTNIDFTTGRWK IHLDAIASQLERLAGFDVDDSLQYEGDTFIIHGQQSRFVRHAYMDTIRSYFPNHMLTTIR GAGHWVHAEAPEDTTALLKRFLDR	1	1	1	acicy-q2db77: ABHD11-Acetyl_transferase Acidiphilium cryptum JF-5 putative esterase/lipase (Genbank : AAOO01000014, WP_012040362, ABQ32039 ; UNIPROT : A5G2F7)	40			Alpha/beta
Phatr3_J25619	Lipid-droplet associated hydrolase;	MSRPFIGDHRGAYDILFFAIACILSFAYSFPVVPNVSPATGLANQFYTWKEDQSIRFQCV GPEDGEPVVLVHGLFVNSDHWRKSLKALGDGGYRVFALDLWGCGYSDKPAATSQAAQLCN GENGRFNAGTANILLNIELGTATGGDKTRTCNVELRHPLGSPYNFYTWSDLISDFCRDIV LNDVDKHKAVTLVSNSIGTISSLQAVLDNPSLYKGVFVVCPNFRELHSAEIPLPSFSMPV IRGVQSLLRTYGQTAFDALAKPDTVKQILKEPYAVTEAVDDTLVQVLLDPLLTEGASQVV FDTLSYSAGPLPEQQLSVFPMDKPVWICYGTADPWTPGPRVEALKRFPVVESVEALTDIG HCPHDEAPELVHPLLFRFLERLNTGNTKKAQTE…	1	/	/					Lipid-droplet associated hydrolase
Phatr3_J28215	Alpha/beta hydrolase family;	MCCCCPPAISALFCLWAKSGCSKGTVAGALTFFPPEPPLYRFERHDAEGRVLRDNQEADD IRAVNQSVDEEVGDLQLPESSEPLDAKTDGQTKEKMKSPIEQLTQQAGERKIRARERQKR DAKDAVHNVSFKLLLDPRLQVPPHDDSLIEAVKIPSARGVYLAAVLYRMSPPSRPADRKT IIYSHGNATDIGAMFPIQVVMAHSLDCNVLSYDYSGYGESGGVPDEHATYRDMEAVYEYV LEHLAGNAPSNVILYGQSVGSGPCCYLAATENDLGGMILHSPFTSGMRVLTPSRLLSCLD IYPNIDRIKKVSCPVMVIHGRLDQEVDVSHGMDIHNAVPEECRRDPWWVSDRGHNDIIEG PGKLSQYVRRLRRFLNSLDT	1	1	1	orysa-q6kak2: ABHD17-depalmitoylase Oryza sativa (japonica cultivar-group) hypothetical protein (Genbank : AP003975 ; UNIPROT : Q6KAK2)	42			Alpha/beta
Phatr3_J31492	Lipase (class 3);	MSLVAQQLETHKRLQAARQELWRLYLPNFLCPYREFVLDPSLQFWTIVVTLALPKRWDFS ISRISQTLFIRPTLATLRFFSKDPDGEDLLVTAGKELLHPVAPRPLHFQPPSDIQSALSG VAAFVLSVVADVIGAFMDPVKMKKWFSAMSAFRAYLQASGVGAELEESLIKPLWRGRLLD NLKILNDCQEILDEDRTKLANDLDSEVSSEDLVVGCSMMRFATAAYGVEMVRSAIDREAN YEHVNSERKAIAFHCNIPTEDVKYIYIQPGDEMHTMRHFIAVDEKTKSVVLAIRGTLSIS GALADMQAMDFDFCGGKAHMGIAEQANLLWQKTGQRLRRIASAYSEEYRIIFTGHSLGGG AACLLHVKVHTENLLPTRQVYCYGFAPPPTYCK…	1	1	1	human-DAGLB: Lipase_3 Homo sapiens (Human) DAGLB Sn1-specific diacylglycerol (Genbank : BC027603, AF450090, AK093958, AK074744, AK074210, AK298955, AK301104, AK090943, AK091228, AK301087, AK298910 ; UNIPROT : Q8NCG7, B4DVJ1, B3KR38, B3KRA0, B4DVH8, B4DQQ6)	25			Class 3
Phatr3_J32129	GDSL-like Lipase/Acylhydrolase family;	MKTPDHEIKLRDRIRDIVTDSETGLIDFIKGQILATSLFYTKIPQTLGKEEHHASVGRCI VYPIFGEERGRRGGSSSMGRHSNRWNMLRRILRSPALYLTLGIYLGGHLRLLKPLFDTLE ELEATSRNIAKEMEHRVDQFSEKLQNCHRDAPVASSTLASVWKKSFSEKREADQQASNPV CQKFDGSPFGPPSANSLWLMFRDRIHASSRLTKDSTFTQSKMIDELINLVSPRLVNSVKS VVRDWTRVDEILMKAMERYQFLEAENNDNEFPTSLDAPPPVRILVMGGSVTRGTNCAISI PGVTRFDCAWPSRLEQLLNRLFFNDKNIVEVKVVGIGGSNSATGTVILKDELLRKDARNP DILIHSYATNDMHVLTMEQAKNSNITLHSRVFG…	0	-	-
Phatr3_J32176	Lipase maturation factor;	MLILSTFSTAFNAPPYRVYASPFQRVRTGPFSVGSAKQTTSLSRRSKGTSRRRRSATHLK VLVDNVLIEPLTTRSTFLVRILFLRAMAFVSAVAFTVAWRQNKALVGDRGIAPAKILLDK AQERGKMKRQRRLDCREQTSSTTRATITDVTVASRLRRIFQWKKLPRRIGEAIDENPLLV NCRERLWDRSDSMDHPAISLLWLAKDRTSLNPWLDGIAIAGILLSIVVFGLGAANVPIVL ALWICQRSLMTVGGPFYAFGWEPLLAEVLFHTLFLVPFWSLNPIAKVPVPVLVQWTVRWM LFRIMLGAGLIKLRSGDAKWKDLTAMNYFYETQPVPNPLSRHFHRMPGWWHKQEVLVNHF VELIAPWLLILPGLPVQLRRLGGTIQLIFQSIL…	1	/	/					Lipase maturation factor
Phatr3_J32902	Patatin-like phospholipase;	MVQLVKTCFLIFIGQQLADAFGAKEHRKLRNLTCISTKTIRQDSEMLRDAKRPHLIFPGG GIFFYWQAGAVTFLRDNGYDLASTSSTGASAGALTATLTTNDVDFYEATDLALRIAKDAG VWDRNRGLQGIWGPMIYDWLDEILPADAAARSNKRGLSLLVTKIPSLGTEKICAFDSRKD LIECNMASVHLPWFLDDRHYIDGSFLASQRDYHSRRKSSSTLVFDYKEDPFHRSRSLIDA VEALSPKGIHELLEDGKRFAKLLEEQGKLELLSKK	0	-	-
Phatr3_J33720	Phospholipase/Carboxylesterase;	MSSSSGNNNNSSKTKEAAIIFLHGLGDSPAGWSSLAQTLPRLQPRLARVEYVFPPAPTIP ISINGGASMPGWFDLYDWPIAVGAKPDTTGQARGTAQVESCIQDVERIHGIPRSKIVVGG FSQGGAVALWNAYHNHDHGVNPRNSESVNSRPAQPPLAGCAVLSGWWTLGNDSTIKTSGS PSKSVVNERTPLFWAHGEYDDKVLFEHHTHGVQTLKDAGLVSIEAPTYPIGHESDPNEIE ALAEFLDRVLFGDKAVFSEL	1	1	1	ustma-apth1: LYsophospholipase_carboxylesterase Ustilago maydis (strain 521 / FGSC 9021) (Corn smut fungus) (Genbank : AACP01000002 ; UNIPROT : Q4PID3)	35			Phospholipase/Carboxylesterase
Phatr3_J33738	Alpha/beta hydrolase family;	MKNGTAIRMVLFIIHGAGRNADDYFCAASASVELQGVEICATAGAACWEEDGSGGPWRYG ADAIASLSATNFSSFAVLDQFIDILLNRRAFASVERITIAGHSAGGQFVQRWSLLTRMWD DRFHGVVANPSSYAFLTPLRSIHGKWQLPSTRCNQYNQWEWGVAVGGNYTVPYVDGVLHR LDLSTLIHRFGKRSMYYMVGSQDVCTVPGNSKGWCSSHGLESTCMDRMQGRNRWERNSRY MDSLRLVGVGETHNRIVVPGVGHDHSLMFNSKQGIAAIYGSHVVAGAM	0	-	-
Phatr3_J33845	Phospholipase_D-nuclease N-terminal;	MTRFRKQLLHVLLLSFAVRTTSFAPRPRPRLLLQPASPTGAAPPALCVPKSESWRISTTR AASTTSKSSTDPPHQDPSPSFSINIVPAVAWIGLVTWLFTGAPGQFGDPHDAALLQRILA DPVHPQINELFFTIFNLFAVMPVILAAVALPQAPRRGLPPTPFLLLSVAVGYFAAGPYFA FRPPLPVQRTDGDNELGWFTRNVLENRVVGIGTFVSTVFFFYAGNVGGVLQQGGGDSLWQ DFVTLLQTSMFANVACLDLTLLHCTITALIPKDYALRNPDADPRDALRIAAATAFFPFLG SSLYLALRPSLPETE	0	-	-
Phatr3_J34489	Alpha/beta hydrolase family;	MVLSRRRPAGSAVVVVEEHHQHDADGDKLRIFNVDGAVLPTAPLVEEDASVDSSVSPQLQ QQEQDLLQLQQHRVINKTWSAGGPFEPPPVISRHVILISGLVLFGLALLWPPLILLLAYL LSKLVPFSFRVNDDAATRRQLFQRFGQQEDLPERFRNVPETIRLEESYWVNARGMVLATS IMIPKKTAIRSVVCFCHGYTDNVSFMKRVENMRLVEEGIAFCAIEYEGHGKSDGALGLIT DWERLIDDVQAYFQETTLKRFHNIPAFLMGESMGGAVAYSVYNRIPDVFRGVVFICPMCK ISDHMLPPAWVIRCIQWCIGPTGTSSWLGYLPISPSSSLHDVCYRVREKRDLVSRCPSVF ARNPRLATARELIDVTQRISNSLGSFSAPFLVL…	1	1	1	phatc-b7fw66: Monoglyceridelipase_lysophospholip Phaeodactylum tricornutum (strain CCAP 1055/1) Predicted (Genbank : CM000608 ; UNIPROT : B7FW66)	100	thaps-b8c3p0: Monoglyceridelipase_lysophospholip Thalassiosira pseudonana (Marine diatom) Phospholipase (Genbank : CM000642 ; UNIPROT : B8C3P0)	54	Alpha/beta
Phatr3_J34884	Alpha/beta hydrolase family;	MSLLIKGGSSLTVVSLVVSKRTPVARICKPSIWDSRVGFCRRTNKNRLYTTSNIASQEAT PSSTSVSDRKLLPFETTPLGRNGAAQMDGLDLYQVPADDDHPLSVYGIQSTTPVMFDKGS SLRPVLLLHGRTWSAVPVYHLLGGTQYEKNGQQSRSLMEALLAKGLQPYTMDFRGFGGTH ADETGYVEPSRCVQDTEVVLEWIARRHGMVGKEFPALFGWSQGALVAQLVAQKTRPLMSK LILYGSIYDPMVRYPREPLYSTSKPNRTVIENTFDNAIEDFTIEGSIAPEPARLFAEAAL QSDPVKAVWRHLYQFNNCDPGRVHVPTLVVAGDQDPYAPLHVQQELFCNLGRASDRTWSI LADSDHAVHLLEGRERFISTVVSFVKNGKRSEN…	1	1	1	xanca-XCC0372: 6_AlphaBeta_hydrolase Xanthomonas campestris (pv. campestris) (and strain 8004) (Genbank : AE012133, CP000050 ; UNIPROT : Q8PDG6)	34			Alpha/beta
Phatr3_J34949	PGAP1-like protein; Alpha/beta hydrolase family	MRILCLLALVGSTYAWFLDSKSPSSKRAIPNNVKLVVLPGFGNNSNDYFLPEAPQGSLVR SLQNRGWRDDQIRVLPMERLDWLQVFVNGLFDLRFWTSNMAATCPSFRWYLKCVAGEIAE ICEESSDTKVVLVCHSAGGWLARAALGYFSQAQADEQDVPRIELERVLGMVTLGAPHIPP PPEVMDMTRGALRITNEDFPGAYHIDDGLFYITVVGNAIAGIKDQRRSPFERTTPTGLAF NSYEAVCGAGTSMGDGLIPRMSAHLDDAIQINLDGVFHSINAPVRDVQAALLIPTPHSGK VTHFAVTLTG	1	1	1	orysa-q6z6y3: PGAP1 Oryza sativa (japonica cultivar-group) hypothetical protein (Genbank : AP004886 ; UNIPROT : Q6Z6Y3)	31			PGAP1-like
Phatr3_J35061	Alpha/beta hydrolase family;	MLTRAGQAIAKTVVVWRTTGSPASRLRRGQYRTLLSKISCPPLDSAVPERPCTMVVAESL LYPSSSSWNSAFKSRAPQDHGISTGAFSWSDSVTNWKAALDELKADLSAHHDVVFIARGP LQCWIAQLYLESHPLAGLILVDPLPLDDRNGINQFELYYEKHSFKQSKEYHIFRSILDDT TMSAPIPHALQLEAGAVPMMVWHSIPRPAFKRAADSTAQRHSNSNGPFGIVPVLQLHLPL VKSTPNVLGINSLENAKGGLEMDKYAREAVDIACSWTIDQVL	0	-	-
Phatr3_J35081	Lipase (class 3);	MYSNDNSNGNNDKAHDESQKFVTHIVNTLGSPAQEQTRQQIFKLFQQSIISMKEEMQKTF GDIQNEIWEPRRKSGKNPVWKRRQHRFMTPLPVSEAVQLGDALFLSHLAYVDDYHLIQEH LRSVDNDAFALRNCTTSSQPNQPAHFLVVRKIASPAPTNTKCFLTPERKLLIHQYLPFFF RPEPLEVVLTIRGTKEVGDFLSDAMLAATEHQDGMAHAGILKSTRWMLKTYTDDLQQIVE RFSTG	0	-	-
Phatr3_J35224	Alpha/beta hydrolase family;	MRFPVAALSLAATFTPSLARSSAVNASAFVSSNGDTQILGTSSKQDAPFSSTSRKGSSVD SLMTDPIYPGTAVERLNNVRLRVAEISKGNDLNGPWEDVRRRILWAGGLRDLSNAIPGKG YTGHSFSDYNHVDLTCMVENVSDNENDGRVKRIALGNQLGEGIRLASLPELGPGGSWSTC AIGCNKEPPQDVAHLQFRARIAFKLVWVPNENFDSFVLVDDDGKLLGKGKPSNTDELPPM RERQLNYRIVEGSKYAFEADKLARSVAAE	0	-	-
Phatr3_J35562	GDSL-like Lipase/Acylhydrolase family;	MEKKQRPDKMCHFHNRQELPTQHDKNISVPTKDTPSRYTAQNGGQHLVVYAVLLAATTMV ATSQTGTGLLTNILRHTIFGIVTVYLVFAVYEKTSTRSSVVEATAFVSHTRPASVAMNTT NPRLHRVLCFGDSLTAGTSGRQFFPYATYLESKLRSMGRRVQVQHLGMPGWTAPQMLEHL DSNRTGLRRAIRAAQNPGFSLVLLLAGTNDMGRGYGQAETVENILQLHQVNYDSGVPRTV AIAIPPSGYQSVNELARALAGRINQDLRAFCDTEDRATFVPFPFDFERGGANWFQDTLHL SETGNKGLGESLAPIVEKILQEIDSA	1	/	/					GDSL
Phatr3_J35564	Phospholipase/Carboxylesterase;	MSTKALQMAASHFDLPLSRREAISSSSAFLPGILSNPGQVQAREVSVSRGTLRDVVDDAT YAALVYEPKRKEQTPLPLLVVLHEAGRNDETVWSLADPLGEHAGLAPSLLFTGRAPTALA DKFAMVAPYSAGKRSFYEEPRSKILQFIEWVCSEAGQRAGCPYVDPNSVYLFGFSDGATL AVELATTRRFRACTIAAYGFSGTLPKLALDRLKGIPFWVFHSADDVIFPVVYSDRLVTSL RTANTENTEIIRYTRYDKDQEGFEGSVRGHSTGITATKLPDVYEFLLTSNRA	1	1	1	actsz-a6vkk1: 5_AlphaBeta_hydrolase Actinobacillus succinogenes (strain ATCC 55618 / 130Z) conserved hypothetical precursor (Genbank : AAKC01000010 ; UNIPROT : A6VKK1)	31			Phospholipase/Carboxylesterase
Phatr3_J36381	Alpha/beta hydrolase family;	MDEDEGQTIHSDCRKSVAGDRRYSKYLQINFGTRQEYEEIDGPGRTRSPHRSKLVIATLS TLLIAFAIVTLATRLVGLPRLVAESQDSLTNLVPLIAPELDYGEESNEERFQRCQGIDWE QACRNLAGGAGARRRRLVVENDHPAAPFVASDLEEAYLLDVDDPSVVYDEHCLRVYRLDL LQNITFPYHANNLLRAGGNQTMTLFIQHGAMRDADKYFCSFRQLMKSQTYRPFDDILIIA PDFNYKQDVGVLPTDAFWNSSKPTGDWRGGAQSDPECCSSDLTLSSYEILDHMLRILTSK KLYPRMDKISYVGHSAGAQMVQRYALTSRLAAKHDAHNDAVALEFVVANPSSYAYLDNRR WNYHCGECQCTRSNCTCSQDCSIPHRLGVPTTK…	0	-	-
Phatr3_J37009	GDSL-like Lipase/Acylhydrolase family;	MNYAEDRRDRRARHGTDGLWNDYKNALDAQNHVLLGQTLRDVGWNRRALFHYAQALLGCT HARREGELDTELPNRVGDYAQMAELAGYPELGILAIAAYRGSFSETTVDRQGAAIDRNGW NGKDRQTWLSQHEAGLSSHCGCGDTQCGYASYTIIQWKKTALDLFLVDLKDFLEEQQQRI DNNTIALTAHGILAKQAKQQELPEMITLPQIFAFWTDSCDTVVDEKSRSYRPLPTTLQLL WTKLLYSVCPSLALYAVIHLPLRDNTTFCAAYKSHWAYQVFLRALVLGERIKPHRRAILP FYHIPIWDLLFGLDQRNDYDSSLCLPSNTERHRRQRQIHMFTSRLRTIATAAETPISEAQ SHFYFAPNPANHHRPLYIAGDSHVLSLAWQTLW…	0	-	-
Phatr3_J37087	Alpha/beta hydrolase family;	MEEFDRVSNRVTLVGGMGAIAGVAIGMYKGHPLPRTSGLTVVSCALAGTACFGAERFVSL AGNRLLGLDRTLGHWERTFFSHVVGGSIGGALLGALYMRRPIRGVVFFTPVMMVVALGEV LFEDLKNDKLESAMRNESGLP	0	-	-
Phatr3_J37441	Alpha/beta hydrolase family;	MPPPERDFELKNLKIRVSDQQSQLAVIITHPWGLLGGNMHNNVVCAAALYFQRLGITTAR FDFDGSIGRGHAQVDQLLTVAQNMLDGKFSIDEETKPTNLLLIGYSYGALIAASATSQLH SICVALVCIAPPFGVQHWLLCFHAKYHMEQAAASPDLPRLFLLGDKDNFTSEKAFTDTIA SKFPTQVSTGAVLKGADHFFQRREKDVLDVVGEWILETFPICGGDLHKLKYSDFGAPNAH SRVI	0	-	-
Phatr3_J37595	Alpha/beta hydrolase family | Serine hydrolase;	MRVVIIPGMGCTPVHSSNWYSWLQTEIGNRPDRFSECVLCEFPDPHACKESVWIPFVENE IGLDDSTVVVGHSSGAACVMRLLERRPRSSPLRGAILVAAAHTDMGDADERRSEYFSRPW DWTKLKEGATQIHQFHGTEDYLIPVAEGRHVAEMLEGDNFEYDEMPGHTHFFRPFQQLLD VIDRRF	1	1	0	mouse-rbbp9: Hydrolase_RBBP9_YdeN Mus musculus (Mouse), Mus spretus (Western Mediterranean mouse), (Retinoblastoma-binding protein 9 protein) B5T (Genbank : BC050201, AF039563, AK017606, BC011107, EF068177, BC147814, BC147815, AL808119, CH466519 ; UNIPROT : O88851, Q80YU9, A8QKA9, A2AN96)	35
Phatr3_J37711	Lipase (class 3);	MRFWKHDREDRRSGLGLSGSSLITSVGVLVLVSLSGLASAQASSRQSRLRARANTRKAGS HTNSQHEIAFPSLHDSMEMASLSVLMYHFHRELNDTQVCDLINEKNYTIYEQPQDNDVIC HWYFHERDQSGTQVMIASSESQNYLAVVFAGTDDLRTSLTDADILLTTFGDENFTLPDPR VRIHSGFNTAVFGQDVFREIVRKFDALRILRPQTRLFTTGHSLGASDSILTAVGLTLYYE KQAKLHDAHHEALPSYLRHPPPVITSLNFGCPRIGNSYWRDFVHMNPTVQRVNIWRVVLG WDLVPRLPKLIYHVGHTIQLYRNAYWESQADPENATAIAYYQHYGDVEEGLAGVPFGWAN APFIWVPGALLSHVARRYWEFLYAWTQSSPEHQ…	1	1	1	wheat-a0a3b6rb77: Triacylglycerol-lipase-OBL1-like Triticum aestivum (Wheat). Lipase_3 domain-containing (Genbank : / ; UNIPROT : A0A3B6RB77)	24			Class 3
Phatr3_J37756	Alpha/beta hydrolase family;	MKIIRKTLQLTIWLSACLVTSYSYSNSNVPVGKSSARNTETSPVPISSHTFLFRSHPIAY ETAVVRFPTKIAVPPQSPTTPYRDVSPVLLLNGFGVGSFHQHRLIQALQQQSDQSTVTDK NSNRDEPASLATIIYTLDYLGQGRSWPVDSNDGQSEAELGLRYCGQTWVDQIVAFLETIV LPARESCFSSTRHYTAPPERVHLVGNSVGGHLAVFVAALRPDLVASVTLLNATPVWGLNL PGWTGHLPAPFLPKTIGRFLFDQIRNLNTIEQYLAAAYVHREAFDATLMQQIRACTESQG GHAAFASILWSPPVTLPTKPNDAPSNTKNDYKKINAFDEALSRLECDVLLCFGADDPWCK PAFAARMLRALGQRPTGKVQRYVELSSVGHCPN…	1	1	0	micsr-c1e2u5: Pheophytinase Micromonas sp. (strain RCC299 / NOUM17) (Picoplanktonic green alga) Hydrolase-like protein (Genbank : CP001324 ; UNIPROT : C1E2U5)	34
Phatr3_J38196	GDSL-like Lipase/Acylhydrolase;	MTTRPKILLLGDSLTQTSFEGWSGKLADVFQRRADVVNRGYSGYNTEFYLHLDTVWNELL VNVQLAVVWFGANDAGLPDLAAHHHVPLERYRENLNTILNRLQVQFKPPRIILITPPPVH HEQRLAHQVQRYGEKATGELERTLEQTRKYALACQRVASEKKLPCLNLFDLMHSEADFGR FFHDGLHFSKKGHEFVANALLRAIQEHFASFAVVPDPYTSQWCNSGSHCESLSSQGPYHD QIDHSDIGKAFPL	1	/	/					GDSL
Phatr3_J38924	GDSL-like Lipase/Acylhydrolase family;	MRRKQPWTKLGPDESPTPCTSKTSFSDKADGEDYEPFYVTFFKVGATLAMLVGLGLVFIT YDQLLPHYKKDTFHDVTRYRHPEVHAIDMPREQSSIRIGVQNAPHVRLPETSQYDAFGIM ESHFENSTTTSAKHFFQVALSIRESFAEIYGGVGQARSLLDRGLASLNETASTSIALPKK LAHHISLLQLSTSGKTSFQVVVVGGSAAASYGNYHDTAYSFVVERILRKPMQALGLEIKV HNLAMHDLTEFPISWCLKHATGGEMPDLLIYDYDESPPARFEAFLRHLGAQIPFFMFLSP KDALLPILKYYAKESFLQNPVLIRDREAARPWRNVAETQLPKGFRLWDQFDSISGTPDKT YKNRSRSHQNLIGWLIAMRLLSALQLSALEQFD…	0	-	-
Phatr3_J40695	Alpha/beta hydrolase family;	MVEDTCESLVAFYSSFYRRERSGIGMSSWFWKRFLSTWQGPAVYAVDLIGCGVSHGADAW NPEEKGMSFPLGWVKGCEALMEQVILRSHTKPFSLGKRYPTCTIMVQGGLAPVGVSLAFR NSQTVDRLILASPPSWKDMTTAVPERELARNYNFLKSPRWGNLAFRFLETREAVEFFSNA FLFEKGCDAEWLNECVTEMGVAVRPPVQVFNAGFCMHRSYAEELESLSQPVLILQGRDDK ARLSERALYETSIPTCRIETLPGKNVLPWESPDAVGLVVREFLGL	1	1	1	phatc-b7gc60: 6_AlphaBeta_hydrolase Phaeodactylum tricornutum (strain CCAP 1055/1) Predicted (Genbank : CM000627 ; UNIPROT : B7GC60)	100	thaps-b8c2s5: 6_AlphaBeta_hydrolase Thalassiosira pseudonana (Marine diatom) Predicted protein (Genbank : CM000642 ; UNIPROT : B8C2S5)	46	Alpha/beta
Phatr3_J40919	GDSL-like Lipase/Acylhydrolase family;	MRSREPNNDPDNRLGEKPMESLEIEDIHQSSRRANAYDSDSYHHDAYTDSEEESPIAPYE YRHRKSEHNDTTLMLDPDDARPLVGSSMIGINNTRLTALQTVVKSRACWPVYIGIALVVS LLIAAIAYVPPARRKVTRPDFICPTEPASSLFWTHFTHKVQTWVGPERCRTGRNNEVCSC EDPTQPSIPQSPDSWREGWQRATLRNAALIQDRKHLALDVVLLGDSITEHWLGTGFAEPN NDYQANVPVYQSLFSKEHGAVIEGLALGIIGDRCPNLLARLQNNETVQGLSVKVLWVLIG TNDYASSFCRVDCIVAGNLAIVRELRLQKPEATIVINGLLPRSKSRTDVAFADDFAEINR RLSCIADTLDDVVFFDAAYLFLTEDGGLNRTML…	1	/	/					GDSL
Phatr3_J40938	GDSL-like Lipase/Acylhydrolase family;	MASRRLPRALTTLTIFLGGLYLGNLQHQLTSRQEAPVTALGGPALPLSFSGASVPHYESA QSREIVKSPALWETQLADAQQETKRLRSQIKEMEKQVRRSRYQSSTFEQPLVDSNPRAVP NPHWVCRQLSTAVNATNAIPSASFLWNTRLKSIHAASQLKVNDPRYYFSDFTAQLLAIVA PRLSRSSGHDADGVTVQYLLDRIQARYEYLHAQGPIAEPVKIVVLGGSVLVGRNCRKLCK DLGLQLRMPQRECTWAHRLGVFLNVLVPDIFRVTKIAMGGTNTAVGTTIWKYDLLPPEAR QPDVVINAYSTNDMHILTALEASSGNQTLRDRVFVMLQDFAREVLVPPPLACTNAPPPPL FLHVDDYLGNEQRAILATTELRQSVDVLAAYYI…	0	-	-
Phatr3_J41254	Alpha/beta hydrolase family;	MPPASSETVSIEGDQFFLHTWTPDLKPRAICVVFHGFLAHGVYPTVRYAAQLLAEANYLV VAADMHGHGKSPGSPGLLPSAEKVLEGGRKVVTYARALDPTSKIFLLGSSMGGTIALSVA NHMSDVSGVVLLAPMLQLAVSTPERILLSGLASLPWVNNWQVIPSSAASSDKQYRDPIRR KECEEDKPAEARSSFIAIASASTCVQLAHDIQQELPNVTTPFLLAVAEEDVVVKNQGSYD LYEKSPSIDKTMKKYAALHGLLCEPSPLREMVEQDIIEWLNARC	1	1	1	phatc-b7gdq6: Monoglyceridelipase_lysophospholip Phaeodactylum tricornutum (strain CCAP 1055/1) Predicted (Genbank : CM000630 ; UNIPROT : B7GDQ6)	100	thaps-b8c885: Monoglyceridelipase_lysophospholip Thalassiosira pseudonana (Marine diatom) Putative (Genbank : CM000645 ; UNIPROT : B8C885)	46	Alpha/beta
Phatr3_J41624	Lipase (class 3);	MTVQRWRNGWGRVGWCILWYGALPIYGTDIPSEEGSPGSDPTTTSTRTTPTPSTAIPNDY AWLNLGSSVPFFSQLFDNPDPSDDPFDRLAGSHESEDSDLFRKLASLFRSTPSLSVFPND NSNNNYDKVHDESQKFVNQIVNTFSSPGQAQTRQQIFKLFQQSIIAMQEQMQKTFGDMQN ELWERFNLLQLTYFLQHEESVKNPVWKRRQHRFMTPLPVSEAVQLGDGLFLSHLAYVDDC HLIQEYLRSFHNGAFVLRNCTTSSQPNQPAHFLAVRKIASPSQTTTKSFLTPEWKWLIHQ YLPFFFRPEPLEVVLTIRGTKEIGDFLSDAMLAAAKHRNGKAHDGILKSTQWMLKTYTDD LQQLLKDSQRDRMNLWLVGHSLGGGTAALMAIE…	1	1	1	dicdi-q54yl1: Lipase_3 Dictyostelium discoideum (Slime mold) hypothetical protein (Genbank : AAFI01000052 ; UNIPROT : Q54YL1)	26			Class 3
Phatr3_J42422	Alpha/beta hydrolase family;	MLGACSSRPAAESVPAMISPSNRVLVSKDGRKIGYAISPAKISEDTTKAIVWFYPLSGCS QIVDKASPSLSKYQASVISVDRPSVGDTDALAVENNPIERIQGHADDVVAVLHQEGIRSV IKGLTLVAPFVSTSCKHSWKIARLGNWVPSLVLTCATKTIAFGEPLFLSMFLSESALKKL VSEEEQALFGWNDSDFKDIVDTLPVVGKVTANAKVTEAQLGANSMWQQVCDDFAVESGCG LVVEDGEETTKSPNQQGTVPSFPIVIHACRKDTIAPCAAVEWLARRCYGNSTIIIHDEIH SHEVMTFLGGPPRNPGLLHAIARDWELLE	0	-	-
Phatr3_J42481	Alpha/beta hydrolase family;	LHGKLSELSEMICKAASSYVHVLSALSVRAQTVPPPRHFWLTQTLRSHSEEGAGTMELAS KETKGILILHRSGVKIKTSQKNKDHPPVLLLLSGFPDTADTWDRFAAPFESKYHVVKMAY PGMEVPITKWWGYSFPEVQDALLNVVQGYRDMGCENVYLVGHDWGAIASIMYANRYPSTI TKLVLEDVGVVSLSEVTFSEAMVTLIYQWFLTFLFLLSRFFPGTWWFHFLVNHFPWATLG PDPSLRVQKNLTKVQPWQCHPYWQLVMFVLRARNLSVLRFPKDVAILFVYGKHKNCCFHG QRFLNKLDQIATCRQVGYDTGHWVHETEHERFAADVQAFLES	1	0	-
Phatr3_J42683	Phospholipase C isoform Delta	MPPTSIVRSSKKKGTSINSTGMAAPKTRVSSKQHRIHFLHALGFIKIPRHLYEGVRVLIV AASGKTQSAQLRLSADKFTLWIRTTKNAKSYFAKTVTEDRAIDVGEIDRIQRGQSTQQFE KAKKKQIHGTPTTPVAQPKLHRNMSSGSNSVTSSSAGGASYSTAMIQHFDPELSFSIVFR GAHTLDLMAMEVDECDELTTTLDRILEAYQRAKTRVANDVLLLRYVWLDVDKDKTGYMNV STIGKVFGQINFEMKTKDLHANYEKFGKILGLDRSGRRRGLTFEQSAGFLHYIRRNTWMV KPVNVIWNEIFGEVMNNGKKRETVSDKTFLEHFMRGKQGQMKTTILDVRKLFRKMHDMEI SHDSSAEKMDLNRITKDQFEAFLFASENDAFDP…	1	/	/					Phospholipase C
Phatr3_J42756	Bacterial virulence factor lipase N-terminal;Alpha/beta hydrolase family;	MIEPAYAPIDREEFPHETSLEVFTIGDDDDYRMGHVKHGAPPVFEPLEMDSTHTFPHEEE KYPEGYDYESTDHCSLFSWRNPWLPSIVVSISCTAPVLIGLIRLFYDLIGRIWVVTPFAL HLLGALAFALYSIPDELKLLDAAPNQLLSGFHFVVDATLFGYVYPFVWRILVEALLTEPD TTTVVEWSSQKRSLDAYHSIGVVIVSLRTLLLIISVSVRICAVYSFGSLRSRCPMLLLPF QRTLLSSTQQMRVRHFLRTFLGAVCASAMVLTAWCALSVAIHFVSWSAPDIDHDGCDMLD DTECALPFPSFHHMKRDNTTATGWRVNLKGNVLPRLKGNLAINPAFLNELDGFSTMAPIL FYIEGLKEAHEAGVGELLGADGIENSISAQSIT…	0	-	-
Phatr3_J42896	Secretory lipase ;	MERVRINITRCFARALLLGLAGHDCVGSVRATPTAASSGRRKLANSPELLGAIASLWEQS ETNRKERILRADRTLQESPACGDILATLTKDDVVTVARNALAGRADSNTLAAIDFLLVPS ITYGVQVRKVCSSCADHEEGCGQSSTSYGWNQTHSGLLFLPLETVSTIESVVLKQGMSLW HILCHGTRASTLEVPSNEWVDVSADASGATPDAEIAVSLIFTATAGTVGVMPDYMGYAES RLRNETGEPEGLFRAYLVRQAYATATLPLVYESRLVVKNFSDCQSAVSDKALLVGYSEGG FAAASLANDMFGLGFDIVSLQAGGAPFRLSSEQVLTSFEQVRNGSFQLSQRYYISLLGSA FSSTYRDLPNFGTSQNMLDPTVREQVVALVHSG…	0	-	-
Phatr3_J43025	Alpha/beta hydrolase family;	MARLSVPVRPRHRSRTFAVFKWWSVGCCWWATNARAFRLSRVICTPSRSRFQHIRLHSRA TNTLVEQKVELSTGVSMQVLSMVPSRKTDKPMLLFLHGSFHGAWCWSERYFEYFTQRGYP VVAPSWRGTGGTYAGDGVQKVQIGQHVEDLRALLTDPQRHLSRMVDSSSSAVQLRPVVVS HSFGGLAVMKMLEEDIQTATWLRGIVNMCVVPPSGNGKMTLRYLQRSLSDSWKITAGFAM KRCLTDTKLCRELFFGGDKITLPNGTIEDYGVSDADILRYQSYFARDSQATIDLLNLGKQ LPSSSTDRNGMAFFVPHLPPRVVMGATDDFIVDRVGLEETAVYYDAGAPILIDSPHDIML GAKWENGALAVEDWLSSNIVPGPDSS	1	0	-
Phatr3_J43118	alpha/beta hydrolase fold;	MPHYSFDAAAFLDQCLKAIQEVIDAEHSSRRTHPALTDLRGCLLTTEHLLFEHFQFLLER ERREVSSSKTVHSLLCSRVYPSNLQSLVELLKRILQEKQALDQEHPEQAYVYHQQDQYRS YYQSRNSIDSLLFRLVVILQLCLVRTDDARNSTNFGRRKDIALTNTPGYFSWWIIATVGF AGARTAATAFPRTLLAIRGAAAREGVTIVQAVGGLVLLMSSANAIRKRWGKLWIASRIAN SSESLQEWNQQWAMLQFNVSKDDKSSNAPSSSPTLPAFDTCKTQKLVRYAFRDTPWGELR FMMLKRAMDVFYASVGTAITYTGKSAGSDRGKWQLTIASAAAASFYSLIGANRKAHEVTS SSDSARSLIQNAWGMVSLPAIKSLSLQASRLIK…	1	1	1	9gamm-n9m1h3: Hormone-sensitive_lipase_like Acinetobacter sp. NIPH 284 Esterase (Genbank : APRI01000019 ; UNIPROT : N9M1H3)	30			Alpha/beta
Phatr3_J43213	GDSL-like Lipase/Acylhydrolase family;	MRLPAGSRCCLLIACREGCDTIAPSIAMSFVENRTGSKTKRLVSLLQKGMLLLITVGILV TIFDLLTFKGLRSEHLQIANESHRWKRLSDTCSGKEPLLELVTQAVGNVSMAQAYIQDNC RALPTWKGVSNLYGPTPVILGLEHCEDFRSNLNQAKPLGGLKIAGFFNSGTNAMARTLME NLNDGKYGSRATLESTIRAQGVVTQVPWGKHRWILADELARLSQPDILPVVVVRDPYRWM QSMCKSTYTLVWDRGLANHCPNLVPSNNKEMEMNGNRSSFSVQLTQSVTSTHHSLASLWS SWYGSYFRSSSPRLIVRMEDLVFHGPELVRRLSDCVGIDRVQPFVFLTEAAKDHGRSTDL LTAIVKYGSSEGRYMSSTLGSRAGQGPTLRGEK…	0	-	-
Phatr3_J43295	Lipid-droplet associated hydrolase;	MTPRIMGTQENLTSCVAVYSVQFDLKVGPTTPSRDFPVSFNHDKAGRGYCKCDEWLTVDS DRTMSDNPRDARDRQRSSDDGIVVFVEQRIRTVLGWPSDVFSMDCVANNGDSEIPHTLII FIPGNPGLVEWYLPVFKALLERLGSGYAVRGVANVGHSRSPELVDVEAQGNKANLSIPWT VKGQALHKMAFVDLVTRDSIKQREQHAIKLTGTGTKAAFGGGKSAILPPHLIFVSHSIGC HFTQRLCVWRPDLLSRTCMFLFLMPFIRMDAPAAQQTILNLAASHPGLIIRWHEAIMRVL KSMPRSVVDRLMRGTIREQAGRDVAVDLVRQPKFARNFFQLGLEEVRILPQTYDVSGLQI LGEQCPVYILNAGNDHWSPESHMVDLLELRDQK…	1	/	/					Lipid-droplet associated hydrolase
Phatr3_J43352	Alpha/beta hydrolase family;	MVKHTVFGVERDLDIPHQVFPNEQELTDMEAELPGCQHGWFESVHESAQLHYRKFLPENN KPPKAVVVFMHGIATHSGKGFTLNGRKLCMALLSDACNAQDWAVYAYDLYGHGFSEGKRF FIPNSWETNRQDLVNFCNLAAEDYPDVPLFIVGESYGCTLTILAAKQFQEHPETGPKNFN SIVLTAPAIIGDLPPYPVYFTLRYIMAPLFPSWRPFFMPNPVSADRIWRDPEVLAKCSTP RQRSMQIDGSGLPFRLGTAVNLVTALEAVRTKAIPGFRLPYCIIHGTEDYGVPIAGSEYM WKTAVTPATCRVFRRQPGAYHDLLSDPTAEHTMQTILDFIRAQLSKT	1	1	1	phatc-b7fry8: 6_AlphaBeta_hydrolase Phaeodactylum tricornutum (strain CCAP 1055/1) Predicted (Genbank : CM000606 ; UNIPROT : B7FRY8)	100	spitd-e0rsy8: Monoglyceridelipase_lysophospholip Spirochaeta thermophila (strain ATCC 49972 / DSM 6192 / RI19.B1) (Genbank : CP001698 ; UNIPROT : E0RSY8)	30	Alpha/beta
Phatr3_J43450	Protein of unknown function (DUF4551);GDSL-like Lipase/Acylhydrolase family;	MKQRLCVLQCCAVVLMILLLNVHCAVEMNVLFVGNSYVNNNNLPEILNQVLVDALPKSNE ISVRSYAPNGQTFLEHVQDVDGTRGNTELSQWLRTDPEPWDWVILQEQSQTPGFQGFSSE FTDSTDSAIRLDNYIEATGGETVFLMTWGRREGDERLPSFYPDFTTMQNLLTAGYDTYMD ITSTAKRPTRVAPVGIAFQIVHDRILRDGGDPLASGSDFSRLYRNDGSHPSVEGSYLAAC VLYATLTNRDPRQLKYAPDAVSQQRRMEIQEVAFDAIRIRGDTIVSNAAPPEANPTSSPT SDPTRKPTPSPTQVFVPPPTPRPTFAISAQPISVPSSSPTTAEPSEFPTGEPTVSLPSSD SPTVFPSDIPSLVPSIDPSPTPTVTPSTAPSIS…	0	-	-
Phatr3_J43463	Lipase (class 3);	MVEEDKVTDIKQSVNNMWNGVKRVGIAPLLLTFGIGYRVGIHATRATLQRTVSSSGTIAT KSNPPYVLAAVLVAFAARELWKTFPDWIKRQIPYLKRRYKVEEVDFDPDDMTSLPAIAAK LQSLFALAQEKVVDALKDERSRDRDRRYSEAGKNVENPKDVLEGMDDMFEFAEWAYDELP DEKPLSEALKEKGFTLIRHDKVALPGSVAHYIAISKERKEALIGIKGSSSFEDLLTDCCM QAQSFDLKEPFIKGGPTEIRAHEGIMLASKRLADEVEVLVEELLLPSKYKLVITGHSLGA SAAALLGMLLRSRFAQLRQENSNLLKVWAFASPPVLDYDAALACTPFTTTIVNNSDIIPR WSLSNLLIVMEYLKNVHNRLEERGMTAKDWKST…	1	1	1	tetng-q4s9w9: Lipase_3 Tetraodon nigroviridis (Spotted green pufferfish) (Genbank : CAAE01014694 ; UNIPROT : Q4S9W9)	32			Class 3
Phatr3_J43541	Diacylglycerol acyltransferase ;Alpha/beta hydrolase family;	MWAPFHKLLPVFLASSSSSTTKSASWTPPKTPQDLTNAFRQVYRELEQPGSKFVYATETL RFSYVHPPVNGTKAWNTGAFPAPSTAESADAKPLAIYIPGLDGYGISASTHQFDDLAQSF ELWRMTMMPKDRSSFAVVVNAIHDFVETQLSPDSHEENIKNKRRVILIGESCGGVFASAA ALKLQSKSRTSPLDGLVLVNPATSFDRTAWEVLVPLLASLKNLDPDETGENDVVTPYAVI GSLILSGLLPDEDQTKRIRDNILNLESLRSPGINLATLAQLQEAAASSFRMTADFLPPEL LEHRVSRWLTVGNAVIQSRLKDITVPTLVVVGSDDKLMPSASEADRLLKILPNSEKLVVR NRGHLVLDENVNLTEAILFSKIDLLRWNETKKP…	1	1	0	pethy-XES: 6_AlphaBeta_hydrolase Petunia hybrida (Petunia) Xanthophyll esterase XES (Genbank : LC335778, BBB44443 ; UNIPROT : A0A2Z5W3E3)	28
Phatr3_J43665	Phosphatidylinositol-specific phospholipase C, X domain;	MGKPVASRSRASTERSPPPKERKSCCRICCLSVILLILLLGVGGILVWLFFPEETKSQLN NVVNTTGNVPKVPSVTIPGTGGGSAPEPTYQFMQCTDPSVCCNGLSTLCDATVDSVMYAA LHNAMATSEDGFFLGPNHDYKLEDALKWGYRGINLDIGNCNGELQFIHGRCLLGSRNVVE VLTNINTFLTENPSEVVILPLQIDNSVGAGTIDLFDIYSIMQSVPGFTDRMYVHPEVTTE WPTLGELVETDKRILFFHYGGPSCWDNSSPCPPGFHDWFYYGAETRFSFSDVDAIRDTTS SCEITRGENSRRRFFSVNNFVTLPSSNAAGVLNRLNFVQQHVQQCSALNDGLDVNLVFVD FWHKGNLPEAVQLHNSALARRLIQDNGTRKLLR…	0	-	-
Phatr3_J43678	Patatin-like phospholipase;	MKIGFSLTPGGLLLPYHLEALDALKYNGLLRAETPIAGSSAGAIATACHGCQLDSKLILD ATIEMSDTCASMGGARGRLLPLLRDRLSQYIGDEQLSNVQQREGAMGIAYREIFPTNQSF LQTEFATTEELMDAVCHSSMFPFFSTNWPVAVDTSRRIPRLMVDGFFTVSRDRFGAPDFA MGGIDVDRTVAISVFPKDAIGMAAFTSKDCISPTYSGDSAQLENLVRLATKPSSGKELTA LYESGFQDAERWCRHQTGQAAEQSKSIHLSEKS	1	1	/					Patatin-like
Phatr3_J43856	Lipase (class 3);	MVSNSNTKGVNFASFVPHHNVPESDVEEATETAAKPPTHGVPEDGSEKMPHSVELVNAPT DRMKRLASAPTVCTLRDHFTLPIASSTVRYRQTQGAARVIQGGDAQYVLEETVNRNTEQR EISIRRIHDTSEGVRFLRATYATVTAFWTGFLFVFCLQVLLFLVLDLAIEVGATSKQEAN WGAAMGVIFSIIPFVYGLSSALVIAGAYIQDTFRGHPLIRNFTFRKLSPVAVEWIFFTFF LGAPIFILCCSLLSGSDSWWEITSLFWFASVLAFYVIFAGNVIWYELRACWEVTRNLRDD DNDDFWHVVYRSIRSRQRAVYSGRKSVTYLSMGSIRDAEFTDSLSTRKLQVDGTMVEKIG LRSKATEWKIWSDLGFYKELDQPERFFTIDDAR…	1	1	1	leima-q4q398: Lipase_3 Leishmania major, Leishmania mexicana, Leishmania infantum (Genbank : CT005271 ; UNIPROT : Q4Q398, E9B4S9, A4I9Q5, E9BQR5)	24			Class 3
Phatr3_J44005	PGAP1-like protein;DDHD domain;	MGSPRRLIFEPLPPPPTSPDMDHDASPFLSQRYTTSRRRTHTFRRVQRVSRHAALTTKQH LWDSNDASIDAAVAAVDQWESAYNALRGLVVAGVQSAKGVYGGLKEGAGKIENGVLLPVR DWIILPAFFGVEHATAETAKFLQSEAAHQLAGQSLELVKKVPIVGDNVLAPAMYFSVGLV QRTWEIVQYPIPSKQQVRGSVELALNGTKWALSTVGREVYLYFKRADANITRTLMHTQWK VLGSGPYATLDKLNKSEVINHLCERYFSLEDAISRYELAAHIKSHNVPLYHDLVVSGLLK DRGGGITEDDEWLSSWPVYRHLEDPFLIPEEEKLSGIEISSLWFRLPYLNGKRPSGRDQR WVCFGRIEQNILEDRYRHVIREGVTVLGIGEER…	1	1	/					PGAP1-like
Phatr3_J44028	Lipase (class 3);	MRFCLLLFLTLLDNIAGSFIQRSHAGSFRTLTLRTHKKTDTEEHGGPQKLNIQQESSLFD IRAQWEKTTSEFDPVDFWKQIVRNDETINDSVVNRETNEEGRITEFWDALKHNTDSSHLE DAFGNVDFHGIGQNLMGLISGGFHSDVTVNDIIERVRDSTNQDDKEDSKRFDIIIEMIQN YKGLITEVMAKYVLDTVDFSRFRPASLFYYIEKEDSIKTPSWKRRQHRFCPEVDLNMVKN LNNDLALARLSYADSCDEIREGLRLFKMPYELVYAEVESEPGKPGHFIALKRNQPFRGGE LEAILVVRGTKTVADVVTDLCCDIVEYNEGKAHSFMLASGQYIAEKHTQLFADLLAKSGK SKLKLTLVGHSLGAGAAAIAGMELNAHPDINVE…	1	1	1	dicdi-q54yl1: Lipase_3 Dictyostelium discoideum (Slime mold) hypothetical protein (Genbank : AAFI01000052 ; UNIPROT : Q54YL1)	27			Class 3
Phatr3_J44063	GDSL-like Lipase/Acylhydrolase family;	MVTLTSVTTGSTQKFCHESSTFSIWSRRSFWLGILSLLVVLLKETSDSGDEVLSSLTAHK IPPLSQDSEYFPSRCIDPDDRSEMPTLPFESKNSGRPCQCQDPTQAAQREATIWDKHHET LVQITGQNGSVLALSSPDVVFLGDSITERMMGTGHMGTREYPASKAVFDRHFNKEDGTLV SLRGLALGSSGDTSPELLWHLENGLIPPTLRPKVWVLLVGTNDLGRAGCSKRTALAGILN AAHHLNAQQPETPLVIHGLLPRSQDKSSSKLGRYWVQIQWINSELKRIVARQPNWHYIDS QHIFLQDEFDINAKLLPDGLHPNAEGYDLWLPLIAHQVSEIILRRDPS	1	/	/					GDSL
Phatr3_J44066	PGAP1-like protein;DDHD domain;	MPTWVGIEDGSAQASKVWLARQGDHQQQQEDWWKPLRKLDCEALNVSPEKPIYIEEGRCT ADPVSGIVFYNFFRGHQRQLCSAIWFLREETSNKDFRLVPITNDTDSAAIEALYRAAVQA TSSLGKGIASVLDQRVDLEQGNAKVKVVQTGNTLTMKQFPSNSWFIGGGQDLQRGYGPYV VEGEEDETVLGPVRHPVFVVHGIGEAFFARDDVKIPSLINQMNATRIHVQQKQVLLWKIA CQKAKKTGQALPHPPNRIEFIPIEWFNRLHDSSTALMKSLKATTLQSIPALRAIANDVIF DVLMYLTPNFCESVLECVTTQVNELYGAFAKVHPGFLPHGGKCSFIGHSLGSVIVWDLLS ILKDRDEAKAGTTASMNTQGVAIASPEKGGSDL…	1	1	/					PGAP1-like
Phatr3_J44074	GDSL-like Lipase/Acylhydrolase family;	MRIRATLKPKRRTRLALSATASILILCMVVSMQPLHQQNTIEARHPLVAVHRQTSIESVR VLSFGGSSTYGEGLDSYTQSYPYRLSKTTRNAAVRSRDLTMTAACTQSIVKEDVFDVITI EAGTNTATTEVLLKRVRLRFPHAKIVLIQIWHPSDVLYLNDTGKYVDLSTYRRQRGLKLG DKELYESILTDTDPARWSIATDENLAGVAALYQATFRAMPLPPADIFEYPQTMLRYMEIF EEDGDNLNALGHAKVFELLRPYLEEDPRSNPLRNEVGSWGSGDRCELWYQHGNLQINNLR HGSIAEFGHEGAHHKHALEIRQEGFRFTILNPFADDRMLYLTYMTSRDDLVDKIYPKTRI ALNGAALVRLDPFHEDSQSHQLTRTSAVGHVSP…	0	-	-
Phatr3_J44153	Alpha/beta hydrolase family;	MNRRRFSHRLASLVALVAGTGGSPGGAHAFATPRVTATPSAVTVRGEEAVPATVAYRPLT VAVDALGVTVPVACWFPVNNDPDVTAAPAPTTRTRTQVVAYPHRISIRRIGQLLAGWNFI PDFAARNFALQPTCTKVADGTSVNLPTAGPVVILAHGYLGSRFDLSHLAETLAQKGFTCL SAEYPESLAASYDRVDGLDRRVITDAILRSLTNEWNMQPSSYGIVGHSLGCGTAIQTGDD TWARVLIAGFPRNRDGSTMQGNQLFLASMNDGLFASPRNPAGKQIVPADYVLLEEETLGQ TGVLPRRAALVYDRPDAPNHISFLAEGVNDAMIDLLSPLLPLAQALSIPVLDFDRYQLSR DSASTAAIVHPLILRYLQQEMRP	0	-	-
Phatr3_J44208	Carboxylesterase family;Carboxylesterase family;	MGIPSHRSPSSRTMKTYLPTHATCFMYKSVCIIYCHVLLLLCLLHDDGWRAYGQETEDIL DTTTTRPVVVHLPDLGRVQGKRQSGIDFFGGLPYAAPPVGHLRWAPPEPPAPWAPAKLDA THFGPDCWQLVDPLLNPGAEVARMSEDCLYLNVFTPAGHASRHERLPVLVWLHGGAFQQG GARRSEYDGRRLAERGTIVVTINYRLGALGFLVSSVDGLFGNFGLMDQRAALHWVQENIA KFGGDPDSVTLFGESAGAVMTGLHLMMEGAGSLFHRAIIQSNPLGWQVRAIVVADFIGEA MKRSVDCRDVACLRAERVEEIMRAQSSLMGVPRSVGDFFTWGPTLTEELKLTVGGRTPFG STSPLSREHVMFRDLDSWKWQNNRDTSWAAVNV…	1	1	/					Phospholipase/Carboxylesterase
Phatr3_J44231	Lipase (class 3);	MPAIYLFHRRTIVGGDDLQPAAFLTASLRCVQLVCLLGPILAHIHDESSRNGGLFHYIMY DPSDDVSCRHSNLFPTLLTLYAVASVVYSFASIALEWRLAHWSSIGSPTETEPRSSKVRH LLELKLVPFSILLLLVWMSGLSAVAFAPLYNYCVDLTQQNNSEIQREMADDIDKYSVEVF TPLRVHLWWLALAILLVGQLSEVLVSFAFLWHLCKQPMQAHILENPELMEVTLPSHRMIE EMWADRCAAACQCLGSASCFMFGGRELLGQAEFGDVARALADYLDTGGILDVVPSDIVTG FMLLQRIQRQRIYRAREEVLQHVEVAARLEGQSVQDNAGDELMVPLDSLQSTSYLPSSST TCRVGGRQSSVFRFDPDGTYERRNRALFERHNV…	1	1	1	chick-f1njg6: Lipase_3 Gallus gallus (Chicken) Uncharacterized protein (Genbank : AADN02017127, AADN02017128, AADN02017129, AADN02017130, AADN02017131, AADN02017132, AADN02017133, AADN02017134, AADN02017135, AADN02017136, AADN02017137, AADN05000685 ; UNIPROT : A0A1D5PAF7)	24			Class 3
Phatr3_J44260	Alpha/beta hydrolase family;	MFLDFHVGVTPWRETWIARRQKRVKGVWDGALERQFIVLRDQRRLTFFLDGPILSTPYSP RENDVNGQTCENRRNVPYIFCFHAMFLSGNNFLLTDPPEDYVLVCINRPGYFGSDPAPPT YTYETFADDVKELADYLRIDCFSVAGHSSGGPCALACAAHIGPKRIVSVGILSGDPEYAH EGIPNKSDRNAFLLGKFLPNLLLFLPCIPLCRQARLGLINDYRLETSSYSFRTEDVLQPA LVYVGEDDQVMPLEVSRHVHERLDNSTYRIVPNIGHMGLLRDEVRDAMSLSVRALPQSLS QTVSRRHTTVLEDFFENLLALADHNLEPADEVVEPLTPSRILDDVMDIELVSSTNPSSRS SQVHHRVV	1	1	1	nitoc-q3jby9: 6_AlphaBeta_hydrolase Nitrosococcus oceani (strain ATCC 19707 / NCIMB 11848) (Genbank : CP000127 ; UNIPROT : Q3JBY9)	24			Alpha/beta
Phatr3_J44530	GDSL-like Lipase/Acylhydrolase family;	MAILASLALSVVRRLFFQERQTVQWLPPLAIENPTYFSAFEEERMPTSSSDEACQTPLVE DTKEDSRSELLVDGSDFAAAARARTSSHPFCQRFRYEQSASALWSSHREAIMNKTNHAND EDGRHRPWIEKLFDTVSPFLLQRGLRNPPNAADTKRVLNIVETKLANSSAPPLYVAVFGG SVVEGTNCDFIPPAALELVTNRSLLRERKRNMYDTVIKGRSCTWPNRLQALVDYALGEGV VKIYNLGVGGTNSQLAVPIVKYRLYSGAADLVNIGGPDVVINGYAVNDNAYFSSTAATAT YTHFNASLARAEDFIRAVWKSRPCHDPPMVWFFDEHFGNYIESLLGEDIQKDAVRLLADY YELGYVSSSFSVRSFFLSDPDETLFSPDWEDPV…	0	-	-
Phatr3_J44593	GDSL-like Lipase/Acylhydrolase family;	MKRLFGRTKKLGAEQEQPTPLAGSGVVGTTRPRRDRQQSLLKEPEQGSMVACLEHKSQRG DVEPSSSYSLMKSNKSDNMPSAVNDVEAGAGGNEVTSKIPASNGLSDIFHRLRFSATSFT NATKDKVAASGTVANETVAPMQGPTSKQPTYEGFQGKMRYLATVVCGGWFVYVLLFAIMA TGLAYGALNDGNFLDFVDWDKNINVAFVGNSYFFLNDIPRLVETIADGHVYQNSVLHSGG SLGGLLVTGNGMYPRWQTNEAILDSSYKNSYGNSMTLYDYGLCTVQQMLNGSDSNVTYLN QNYAYYNDGHNPCFADQNYLTYTTNQLSQNKVKWDYVVLVDQTKRMAIESAREDTTYALA NFYAPLLKKTGAVPVVVDTHAFWSSNTNMTGLG…	0	-	-
Phatr3_J44931	Alpha/beta hydrolase family;	MLEPSSWNVATPLGCWLVLEVAFAVLFYTYMVPKANQRTAPHPYRDYGSSQHLLLIRILD RIASTSHQTGRDSREALTDFLYDWFTPMNCTKASMPDAVKKKILPIARRSGHPPPLAPLQ SSSMSSSASDTSSVGSGDEEDDCDNSIETWSIDGLQREDMNNFFAWAFFGKNVSEMESCE HVEMDECFRVIEERMGLVFLPGSGGCYQPRRLSLEDVYPIHRPLLVYVAILLLKLAASFL LWALGYRRVVAKESGLAGWYRPAQKGSDKLLPLLFFHGIAPGGLVLYLPMILCGLAIDGR AVFLFENRSISCELGFQAVTERETVTGVSEIVNKHLGTEQDLLCCGHSFGSCLLTWLLYD TEFRDRIRQFVLLDPVTILLSEPDVMANFLYSR…	0	-	-
Phatr3_J44989	Alpha/beta hydrolase family;	MSGDAKNGKHAKNVTRATRIIKTEAGGECTDNQIEISTELSVGENGLAPMSSIRRLARNI NRQLSRRQSSLQEALPDTYPGWAALLATLSAAAVGYEIRLQKRLTGPPLVFGQCQTSPRL SEIYARLTASPSAILRRDIQPSLFVGTRASVASTFAYLLPGPSRLDSHPRFREILTMPAD GAKVAIDWELPPSRGNRDRPLSIEESAVRNGPIKVPIVVILHGINNHANFGYIRSLMRVC TDKGWIAAGLNFRGCGGLPLATPRGYNGAYTGDLRAVVQTISGRLAPDAPLLLVGNSLGA NLVAKYLGEEGLSNTLPPCVIGGVTLGNPMRMNAGTMDPALSSLLALGAKKTLLENWPSM KHMTNSSFRGAVKGALLGYSLADFDSSLAPLYV…	1	1	1	phatc-b7fv70: abh_upf0017 Phaeodactylum tricornutum (strain CCAP 1055/1) Predicted (Genbank CM000608 ; UNIPROT : B7FV70)	100	thaps-b8cdt3: abh_upf0017 Thalassiosira pseudonana (Marine diatom) Predicted protein (Genbank : CM000650 ; UNIPROT : B8CDT3)	42	Alpha/beta
Phatr3_J45168	Alpha/beta hydrolase family;	MVAVSPWHPFGLTLVSRYMITAALGLSITIAMDCHLVILEHQGTDQESTSVFLGLFQYQP LVGDDQADTRYTRFGHWGFSKTEEEASTLSCRAYPDDWNTADDLVDDGSHSGSGCEYLGR NLDVAVLGFSLGAFALRPRSSPCSVRRGGHIDIRRAAILARNFCLDGCAKLRILQSSRRR YSGNNSTDEWLYEFAARDGTTTCRYDRVSFVALTALLWFLAGVGMYVGLWEQAQDFCVGD YLVDGGAPSGRIDDDENNHDGHTVVSEVDWHDEENLKAGGDVPENYDVVIQSDMNDEEPD KELEVEWVDKIVELDSAEDLEINVAEDSA	0	-	-
Phatr3_J45518	EF hand;Patatin-like phospholipase;Domain of unknown function (DUF3336);	MSFFWTSSITNEPENSLDTGVTVSNSRPSSSLQQQNKNIKERFGGIETESRQVPFLPDEN LTIESIYDFYVHTLFPAVMSSLPLLGRRLFHDTQSVLHDSFQRFVNFILPDYWTSSSSYS HPQLPSFRRIWEENAADLSVSDFLLRHFDTNHDGKISPEELFHVDEMLLSRILPRSDESW WSWFSREWPLLDWKVGLFLWRTFGGVLLTLAVLSIVPGRLHGWSARVLRWPILGLTYFLI AVELMVYIVIRIFIRIAEYIIARPKHRALRQQMAKSQSYEEWYGYAEDLDRSQKRDVWIR RIKDQTSFHYNWSFVQDLIRDLRNAREQGDSILALAVIQQCTRKNVGGIMSEDLFSYTNT GEPKAVVREFIEEAVQTLHWLTDEALHIPVDDS…	1	1	/					Patatin-like
Phatr3_J45579	PGAP1-like protein; Alpha/beta hydrolase family	MARVLRVAAAWWSLTAVNGFQSTVPQSTTRPIVHAPRTSDTVLGASLSSTPENKKNQPST IQTPYNETGKLGKLERVALLVCPAQFCVPDDYAVLFENLRALSSDDAATLAWPRIGTCVV APLPRTEWIRVARQLPTRAFWDARLPVHSTLDWYFDAIEKGLAQIFAQEGEDVRICIVGH SIGGWVARAYLGGLGRTSSAVYRLASTQVSSLITLGTPHVSPELALVDQTRGLLREIADA ESCSPETLAARGIDVTCVCSQGLDGNFWTTNVEELVAASSYWPLSGSFRGAGDGIVPLSL AFMEEPSRRIVVESCGATMLPVRHSHVVPTPWNLWNGYAPSIILPDTTFPSYVSKGVVAQ WAQYIR	1	1	1	arath-At5g17670: PGAP1 Arabidopsis thaliana (Mouse-ear cress) Arabidopsis lyrata (Genbank : AB006706 ; UNIPROT : Q9FN84, D7LX31)	30			PGAP1-like
Phatr3_J45583	Alpha/beta hydrolase family;	MTRMAPNIGLSGLVSSSSWEDIAVPATVVPEPCPDEPNLYQLPGDVHPTYRPVPALATVV IWVSATLVGVLTTWKRKLSWVLPFVTVQAGGSAGSIPWKKLSFAICKAVVMGLAVSTALQ DLIRPPSRISIETLRQKYFLPSRLSKYTTLTIANETLGVHYLECVTVNEESNGAHRVLYC NHGFGASSLSWLPALPVLTSRLNCNVGLSHDAAGFGFTGRPHGLESYTSKSSASIAKQLL LPCLKSNAETTVVLMGHSMGCITTLQLALQLDVCVPKRIILCAPALGLRSGKKGKQNGRR YLPKVLVDIPASYLLRRAVGRPGFWRRGLSVAWGNAKLLSDTDCLRFQWPSIGKGWERGL LDFARAQSLTRELSTDEEILRNVMALPNTTIDV…	1	1	0	synp6-q5n114: AlphaBeta_hydrolase Synechococcus sp. (strain PCC 6301) (Anacystis nidulans) (strain PCC 7942) (Anacystis nidulans R2)2-hydroxy-6-oxohepta-24-dienoate hydrolase (Genbank : AP008231, CP000100 ; UNIPROT : Q31KV5)	29
Phatr3_J45633	Alpha/beta hydrolase family;	LEHRLDQWSVSLYKLEVQENGPPPCVILYLIASWRAATAWVECESGGICPDGNTCCEKTA TATVSTKKHHGSVCISGSVGDIGMCCNDEAVTGCHGGFTCANGTAKENLTTSYYCERLDK TDYSLPNRVPRYTLCSVPGPVLQTIHGFSVVDSNPNKPKLAYLSTMGAIDSTSPDILNLH ARVQTVIIVVHGSSRNPDDYICCTNAALPSSEQFPTNSTTMLIAPWFLAPRDNVTEVFNF DGSTSVPLYWFVDGPHYHTWRFGANALNANLSSYTAMDTIVNHLVQDFLRFPLLERIIVA GHSAGGQLVHRWAVLSGSHAFAASLQHNFRSRPVAIRVVVANPKSYCYLDGRRFIDGEFR LLVQDEKAECLPYNEWQWGLDDGPFLSIPYRDE…	0	-	-
Phatr3_J45660	Patatin-like phospholipase;	MAIHTLQVQCLLVMLVLLACSWGSASCAGKLAVAFASTRPIRSTFPSTGFVKVNLHRSYQ APLYVLPQIPEETPSSPSTKRFRFLSKLGIGTARKDGRAIRNIARTEKKARTIYNITTQM DLDNYWKDDQRRFRKDEKGTIDYDWLIRSLNVSGDTQIIGDPSRPEYVHPVAQLVHERQR RGTALGQHKDGCKLALAVEGGGMRGCVTAGMICALHHLNLTSVFDVIYGSSAGSITSAYF ITGQLPWFGPEVYYDQLTTAGKNFIDRLGLLDPRLYRDVITRPDGKPVLNLKYLLKTTVK DTKPLDWDKFLEQQTLQPLNVVTSGLKSQRSIVLSYENGGFENLNELTDCMHASCLLPGI AGPVMNLDMRSTSQRGKTPKLMLGNGRMEDYLE…	1	1	/					Patatin-like
Phatr3_J45728	Alpha/beta hydrolase family;	MTTRWHSSLRSLIRPRRVGILHRRLFHATSSPQSVLHTEWIGRPSLDSQPLTGTVLVFLH GLLGNSRNVKTLAQKTCALYTSPGLLVDLRGHGRSKECHEYGSGTETDRVPVTLDDCVGD IQETLQHVGVSQSTNGKLTSTTNITFVGHSLGGRVAMQYVHARLEPRPSHVWLLDTVPGL TNTKVESVLRIAQLVREEKSAWTRPNLQRALTESHGLDTATAQWLASSYDPSTHDFGFDL TVAHNLVQSMDEQDFLGFLQEAVHEHWCKIDLVRGGQNADWHAYPHTISLLQAMAKEHAG TFGYHTLPKAGHWVHIDDLPGLLNAMRSRLL	1	1	1	arath-AT4G10030: 6_AlphaBeta_hydrolase Arabidopsis thaliana (Mouse-ear cress) hypothetical 42.1 kda protein At4g10030 T5L19.160 (Genbank : AL049481, AL161516 ; UNIPROT : Q9T0G1)	28			Alpha/beta
Phatr3_J45778	Alpha/beta hydrolase family;	MSALASTAVALSSRAFAPTAIEITLACADGMTLAAQSWKPSSEHTTKRRILCLHGWMDNS ASFHYLAPRIMEHFPMDTELVALDFPGHGLSSHKSIDGPPLMLSESAFYVAEAVRRLKWD SESTPFTLIGHSMGAAVGCLYSAVYPEQVKNLVLLEGAGPLARKTEDIAKHIRMHVQRRQ TALIQNKSPRIYPSLELAVATRRQTAKNFPGDQSLSKEAATLMVKRGSVSVGEGVRFCHD ARLQWPSLQYFTTEQTEALYKDIQCPTALILAKSGWPFDEDRQNRTLELLRPVHYTTLAG SHHFHADPDTAESVAQEVLRFLEQE	1	1	0	9lact-a0a2t5ise3: 6_AlphaBeta_hydrolase Agitococcus lubricus. Epoxide hydrolase (Genbank : QAON01000032 ; UNIPROT : A0A2T5ISE3)	35
Phatr3_J45895	Lipase (class 3);	MGLSQETTFLAWWIWCSAFLPVSFVVAWVPRRPTTLSRNSCRRRPRKIPSASWHSNNVAL RFPIELKSIQRSRDLAVSTALSLFAFKNGPDGDDTNQEQSNPGQGTQEIDDDENEKDKPS WIRAIRQWPLRESNAVSGSGVDQWLLGGPLQDHEADWLEEIVGGGGVTDEDNSTLPSSSV LKSVSSSRISSSSTSFLRPLVSLLNMEALLFDYDEAQTDNFAGDSAGNESTGRTLVASDS LPGSSSTNASQIFASILPLSATLSANTTASLARGIATDWTVLEELGRLDQWADSIRRGIS TADPKTFSKSAEAVLKQATTRIESLVADASAVISPATLQALINRARQAVPPSNINLLVGS ENNVTSSGEMPKQVDLIEAAKRLALDRGLDVAE…	1	1	1	orysa-q5nbu1: Lipase_3 Oryza sativa subsp. indica subsp. japonica (Rice) (Genbank : AP000492 ; UNIPROT : Q5NBU1, A2WMZ0, A2ZRD1, Q5NBU0)	30			Class 3
Phatr3_J45940	Alpha/beta hydrolase family;	MRGNKPSSTSSVFSNKCVGILLVFAAILSCARYLSRLPSLTTSPSSESQDKQSLRLGTSQ TNKNNIELLQSSVGSIPYYHCPGTKNDLVLLHGSKFTKEDWRTSGILGSFCGQDDLSVTA LDLSVRATHTELQAILTDLENKGRLRLPVSAIVTPSASGFTMVDWLGAANPDSSALLNFT KGWVPVASGSVMTAPDQLLTTWRSSMSRLMVLAVHGDQDKGGKISSSRLKQIMDAKVVEL PGRHPCYLDSPDAFVSTVLEHIIRLV	0	-	-
Phatr3_J45964	Alpha/beta hydrolase family;	MAPPNSNMTSDPNELVTKKSLAIALSAPRAPPSGSTHRAAMLGREVTENPYHKSLTDTTS PRLQQRLFRQLRNAYRTAASHAPHPHLPSALDTGDVVTRALGAWLSVASQNRFRDSGGFR RLVDFLVVLSAPAIPLSAPSAGWNFLMLTKQVKKLRYGLNSLQYIDFFLPYDPAETFTNT RSARRLIFFVHGGAWGSGEPWMYRLVAGAFLELGYAVAIVGYRTYPDGTVVDQVADLRDA AAFLAQTHPAWCERQVTVMGHSSGAHIALLFLVDRFITSTKLSVTANGSGDFRIDSFVGL SGPYDISHHFDYEANRGVEEMSPLKPANGYTRQSFRTHSPALRLLDSLACQVESNRVIDK LFPLLVLIHGIEDDTVPFTATAEAGRILRSCGA…	1	1	1	pytul-k3x2g7: Hormone-sensitive_lipase_like Pythium ultimum Uncharacterized protein (Genbank : / ; UNIPROT : K3X2G7)	33			Alpha/beta
Phatr3_J46006	Alpha/beta hydrolase family;	MKEIYARLETVRPGRTLFVRQVSMGQENSATRLQLVCVHGLCGTERHFLPFLHALDHAVA SNDIWLQSISYDWMGCGKSPLIPSFDAYHNRETEADLLAVLQRLDSSVPTVLLAHSYGPS IVAQVLPQITSQLRLVGIVWVSTALKSDTITFLADGGPPLMKLPTFVLRCMQPSLTNSFV QAAVLDSHTDVQTVVRNDSNANDMWVAKCYHRHTCWAHVDLVQNLPIDHLVLHGAEDGLL PITAGQDLANRLGTELIAIDQASHMLMLEQPTKMATAVAAFLSQRFAAPTAGSVPTSAA	1	0	-
Phatr3_J46193	Patatin-like phospholipase;	MQHLSPPQGSRKRAYPSSASRPDWIQNSPKHRLGLPTLVAILLGWISIRSHAFVPHSTRS PALVQSRIRLADQITEKEQDESVWKWNASGSFGSLLMQLQKKEEALLAVNETFLEQDVVD LDPRGEHRAEEARTAPDLKPLEEQQSQEQLATMDWDTAKELDNTITILSNGDRARQELQT LPLSALQKSLLGDGTTTSPEQADSTVILPLSRKAHYEERIGRDLRHLAVSIAASTETVAD WQTFCANQGGLYPVLETIREGAQHVAPYLTNTKVNNATTSMDSQGIRNPIRMEESFQAAC SACRALRDLCAISPEVSAVLTDGILRANAAWEGSLMRDFCTLLQYASDIDGPTRLDGMPP TLSRGQSRKEASVNEAAWAVQNRFTIRRKQRRD…	1	1	/					Patatin-like
Phatr3_J46378	Carbohydrate binding domain;GDSL-like Lipase/Acylhydrolase family;	MGYLSEIIVVLLSLRSIVATDTMNLLMVGNSYTARNNLSHMLSSLLGEGLSSDNIQVSRN TKGGASLTTHLQEADGTAGDTGLRQSLVSNPKPWDFVVLQDQSQIPGYYEVSGFFDQSLQ SAVKLNELIEDTGAETIFFLTWGRRDGDSRNHWIFPDFPTMQERLIEGYRQFAEATSSET RRTTVAPVGPAFQIIYDRYLELRMDPLDSESNFYNLYSSDGSHPSRSGTYLAACVLYATV TGKDPSALKYRPTGISNDLQDMLQSVAAFAVMGKSFDFDTVVGYMEQEIAVSESPSPSFS GAAPTPRPTRRPTRAPSLRPISPPPKSWDDECSSLVENSNMELGHEGFWYAQGVSDVIDT SGYKSALAIRSINRNREWDGPAYMMNSSKDRNC…	0	-	-
Phatr3_J46400	Phospholipase D domaine protein	MEMFDCCFTCFERGYESSGDEIEDDDAENLSHVGQAAYDVLRKRHNRQHHTLWNVTSGVV VGELHQTPLTGWLRDVEYPRDGHDDWFPEKMAEIMARTETWCDVMSLGPPDGLFMTQFQE ALKTIAFRATGKTKPVVVRMMFGNIVGMPVNCNKVIKALTALVPKSANINLWVGAWRRGV SWNHAKIIAVDGQYLHTGGHNMWDAHYLKQNPIHDLSFELQGRVAHDGHRFANEQWDFIE FKQDTCCGQFVDKIPDGMPLVAKTRVTVSEFPRGRTAEFPPRYRKSLTPMRDPLPNEVPM ITVGRFGTILRHARPADDAFLAMLGSAKTIIRMALQDLGPVCIPGTRIPLPGCVWPKEYL SVLGRVIWERHVDVEITLSNPNSVPGGLGAIEA…	0	-	-
Phatr3_J46456	Alpha/beta hydrolase family;	MSSKQEQSNRRLQIPPTFTSPPSGLALLHTPQAFRSDAAIDEMRSAALAGMCSSGDGSDG SCLSPYRNFCHIPFVPDANRFGKSPIGVVFYGGGLVDPRAYSPLAATLTERYGLPVVIPV FGNDMAFNASSCLSGRLSMAQADFDGVEKWVLVGHSFGGVAASVDLWLSLQGKGDVDIDS IAGLVMLAADVQPTTGCGPIDFSRTTIPMASVLASEDRVLNFTRFNINRGNFPANDTFYL NILGGNHGGFGDYDDTEFAALFNQNDGIATIPKAVQWDISTAAIYHVASRAGLILPTASM PKETTPSYGPEVHIQFLCIAIFLILAFMC	1	1	1	lacs1-q1wrt6: AlphaBeta_hydrolase Lactobacillus salivarius subsp. salivarius (strain UCC118) hypothetical protein (Genbank : CP000233 ; UNIPROT : Q1WRT6)	33			Alpha/beta
Phatr3_J46511	CBS domain;	MKSCGSLIGSGCDDQTRLGLESLVYMTSPNTVASTTSEKVSRALVLNEGPCGDLLRKDLV FCLERSNPALNHESLSTSWRSGFGEEMGMDDMQLLALQILTNALAIVSKLPVRLREKIDP NSLFWKSLFSILRMNLAVASEFPQEGAISAKCFGFLELLAPEIANILVDERLLSNLVAAY EYGKQHHSDLEIESQRLLRQLSSHLERESQL	0	-	-
Phatr3_J46570	Patatin-like phospholipase;	MVALQALVLRQQQHFTSVGFSGAGFLACYHLGVVQCLRDQGLLHCALEKDKVIPLTGVSA GALTAVAIAADIEPSDCMSVVLSCAHKAREAGRLNTWQPGFSLVDVVEHYTQKMLLHVDE EAFLHRIDHGKRLRIGLTDRRVFPPIRNRHAECYVDRYRGLQDAIAVCVLSSFVPGWTGP VQGRRDTTHRAVSRAAQRLDQMIEFKCVKRTITDAPIRLKPEDSTARETCWDGGLVNAFP IFDARTLLVTPIAAHFPSHSICIHPGMEYDSANVHRFAWTDRVHVHWTAANAYNFRCLLA SSEPDVLHAKFSQGYDNATRYLKQHGIRQTYTAPVVSPSISTNVVQ	0	-	-
Phatr3_J46753	Lipase (class 3);	MGRLERTVVPNLRRWHTDLPRRRIGNHYQLCCTHRKTTVTTPSASFATVKSGPGEPWDQP RLAKGVLLTLTACTIAVAVSYQTRIWRQERIRDLPDASDPDVWNAHFPHRRPTQVVQVTR RCGLMGSTHSVKAELDRIRDWHHQNGYVGGLVLRDLTRPVFGFTDDVMSEEEDWTLEDII RDPTRLNRRECYYLYYEIMGNGAIQQEIYCRGTTLLDDVLTCLQAWMVYDDDLGCRVHRG FRNQADRILRDVLPLLAPRSDRRATVEVCGHSLGGAVAAILAVKLGRLGYRVTRLTTIGE PRFCASEQDAEVLLPWLPIDNLRVESDQDFVPFLPPFGAHVGKKLWFLQHDELPRLVPAQ TASSSLAWTDSVWTNFRMWEILSANGKPHRIPS…	1	1	1	tetts-q22gn0: Lipase_3 Tetrahymena thermophila SB210 lipase family protein (Genbank : CH670357, EAR84464, XP_001032127 ; UNIPROT : I7MCP1)	32			Class 3
Phatr3_J46908	Phosphatidylinositol-specific phospholipase C, X domain;	MEWPYWTSASPQKPYPSSFPPSRDLPPPPSDFPNDQEQSSSGGDDAIEGTWLNIRRLSNV SEDDEDDWSEGPPASGYGTDAYDDGSRKQSLRRCGFRCSRYRLALATLIVLAIAAGGVFI GAIVTKRKDDGPAATSVETNPNTPTTAPTVRVTSSPSVTNSGNGNSTTAGALQATVQLSL DSVEQLLSDEGKEFMGLATLEFLRASNALNDDANTTLQPVSYRSVTVTDQALITGTATAA AIEGPVRTRGQQRQLQRPTSLRVELSVQGVAALADNTTNLSDGAFGSQIATAIATNPEVY RSVLQADGNEVFQNLTTIGVRVAEDTLAAAVPSSSPMSASESPSILASSNSPTVTLSAVP TNSVSTSPTLVPEPSASPSTLPSVAVAASTPPS…	0	-	-
Phatr3_J47043	Alpha/beta hydrolase family;	MGDAISSLLFQPPPPTFLHPSRHFWLNTSHGSRIPAFFIERPNASVTILFSHGNAEDLGM IYDWFNDLARVLRVNIMAYDYTGYGKSNGHPSEEQCYQDIEAAYRYLTEVRRLQPEQVVL YGRSLGSGPSCYLASKTAKEGRSVGGVILQSPLLSAYRVAFNFRFTMVGDKFPNIDFASK IACPVFIVHGTQDEVVPFWHGQDLFLALKQEWRAKPFWVDGAGHNNIEAMLRSTGTFVAK LMEFLDLHVVARRGKIGPPLVVPECVPIALRELQGMLGRVR	1	1	1	toxgo-a0a125yz56: ABHD17-depalmitoylase Toxoplasma gondii ASH4 TgME49_264290 hydrolase (Genbank : AGT15592 ; UNIPROT : A0A125YZ56)	47			Alpha/beta
Phatr3_J47050	GDSL-like Lipase/Acylhydrolase;	MNAQEFYGQYHGHNVNHLEYVLPFLRESSDRLIWTAGDSSLDNKFWFHDTAPAVGAYKEV LRPPRMKQDVTYWLNALIESRRSNDGSYPKLAAINTAVEATTLNERTFMLTPQDRFLRDN IISEDILLVSIGGNDVALKPSPCTILSMCGYFRHMFGTRVQKYIDALTAKTKPTKILVCM IYFLDETPNPGWAGAALGAMGYNRDPGRLQSFIRKVFLEATTSIQIEGTEVIHVPLFHVL DGKNTNDYVQRVEPSPSGGRKMAEYLLVR	0	-	-
Phatr3_J47387	GDSL-like Lipase/Acylhydrolase family;GDSL-like Lipase/Acylhydrolase family;	MSWKDRTTRFLPKAALGVVVGTPCIAVIQAAALLIEYRINHGNAPRPESPSRGVVVATSS ASTFTTAPALHDFYHVATSSWLALRRHRHDDPDTIQSPLRILVIGDSLAAGVGLSRSATP VLPQAIAQSLSQAYHGRVVYWTCVGTPGISATELVQEIYQLDHLPRVASALPARLAQWQE TQKRKTQERLEQASRKAQAWWQHRHQRPLRRPTQEPSSVREDDPDANAVQRAMRKLVSWW KRTTNQVRHDWRELKDVIRVDSEDSPDLPTDGEQPVIDDDSQKWPTTTRSARRTNTLVRH NTLATAVDVDEYDIAIVLTGINDLKDAFLPFLMSNERASELARVRQTHNMQEKGIQATFE RVVQALQSKMRTVLPGKQNDEIRDECKEDTGGL…	0	-	-
Phatr3_J47445	Lipase (class 3);	MKQAFPNLRIRIKVIPRFFRWYACHGLVFVGLLGGSTVATAKRRADTRLSIPRQLKRSLK DLREAGSKRSREIFQNVSSVRAGGSAFDMDQFGRSVSTVLGFIAGTQTLGTILTANKNAI FDQLAVRLLEPDSVAAMHTVRKILSSVDDHGIVDVFAKYRSRDVLLSIYALSRLQDAVAE NDRRRETYSAFLDNELITDLAHYSVYASVAYGWKMHFAFGGGLHLGDLQVLLKRTGIFLA DLLEHKKESKAHRPAYFIVRDRSRRKLVLCIRGTLSAHDLLTDLCCSPDEYELPRSTSRS RIKTLSDYWWNGGSAHIKMRAHQGMLQASRLLKKDAEDLIRSHLKENPGFSLVLVGHSMG GGVAALLGTLWEDTFENLQVYVFGPPCVSCFGV…	1	1	1	muccl-a0a168i244: Lipase_3 Mucor circinelloides f. lusitanicus CBS 277.49. Lipase_3 (Genbank : AMYB01000008 ; UNIPROT : A0A168I244)	26			Class 3
Phatr3_J47524	alpha/beta hydrolase fold;	MRSSSSDFASKNNQPLPAQPSIWFHPEYTWTDVWISMLMKLVLPLGRFVDYFHLTKDADG SSMHALVRRCRARLNSMEEMGLKAAGFHRWAKAWGCPVATFVWNVDASSDILEDYGFPNE DHHGSGGTDFYGTQQSIAHVYLPARLIPDEHSSVCDPDSFGLQALQANPNISWDRIDNRI PIVLHFHGGGLTLGSPDRILDAVERVHDGLIQKKQNNNDPDLNLKMVVLISAGYSLAPEK SFPAAPLDALNILAFVIGKFPNNPVHISGTSAGGYCASVAAMEGIRRFPGRIASALLVSP MLDPKADSLSYFANANSAYACPAGFVRYGWQAFFDLEKKESDVEDNNTTEIDDPLACGSN RTIWENSKWNVSSLKRLALPFSSVPQGLDSSTA…	1	1	1	9psed-a0a0q8iwq5: Hormone-sensitive_lipase_like Pseudomonas sp.Root68 Esterase (Genbank : WP_056722404 ; UNIPROT : A0A0Q8IWQ5, A0A0Q8NYA7)	28			Alpha/beta
Phatr3_J47576	Phospholipase D Active site motif;PLD-like domain;	MTSRRVTATLRQQLRQAARGDTQSTPNGSPPRRLWKCFPLTAQHVNVPTKRHPDDTDDER NTSAHPRWLRTPSEFHQTLCDRIERARRRVHLASLYIGPAVDPTTRKQPLPKCCHASIPE STSVSCWINTERSVPCRCLRNGHPHRSSATISSAEACRRALAQRPKLPDESHNGTADTEH NKSQIHLLSVLGPWLSRLPNPYNEIAGVFHVKLYVVDDAVLLSGANLSQEYFADRHDRYV CIYNGGNGLVDTYVDLIQALSEFGSQRYEGIDENGVAQLTNVPDRQRLFRAIRDVLTIEA DTAGIDHEPDPDVIAYAVPTFQAPPGYFTATCDATELATMPTDLQTIHDLLRQTAAWAPA AASSSSSAPQTTATTATTTHQNRPVTLRLASAY…	0	-	-
Phatr3_J47614	Lipase (class 3);	MPSLRLFNHRTSVAGDDLRCHSTFAILLRLLQVALLVPAMIYLVRINADPMHCESSGILR HGHKLFYTYWVCSVVLVFFSLPIDYLIFRTSGRGTPSQPAARAWLRPLCYIKIVPLSLLR ITTFGLGVVVAVFLKQFCTCATDSIVDPAENLNALLAEIRTFRCPDYDSMMVVLPTLIAT HASEVMVATIIYFYFVFKTVRPGRWLRPLLGTPEFRWEAFCCCCCTLSSVFTCCMFGGWE VRNSSFADISLALAEFLDDGGNLDVTLSDLVAGVMMVGREHKEKWDRTRGLLVEKVKSSR HHVAHSQPSAVSSQYTHSNIYMLRLKRIHEDRSTAFEVDEREPLCVHNISDVDVVQEGAY YMRFALAIYGYIMYVMNHRMEGLCCLTAQCAGC…	1	1	1	chick-f1njg6: Lipase_3 Gallus gallus (Chicken) Uncharacterized protein (Genbank : AADN02017127, AADN02017128, AADN02017129, AADN02017130, AADN02017131, AADN02017132, AADN02017133, AADN02017134, AADN02017135, AADN02017136, AADN02017137, AADN05000685 ; UNIPROT : A0A1D5PAF7)	25			Class 3
Phatr3_J47663	Alpha/beta hydrolase family;	MANYAPISEGVNDETRPRSIFFRSPLLDYGYLPVVEEYESGSLARKPLLLYLPGFDGSFL SAFLQYPELSTAFDVRCMSIPASDRSTFNELKRSVLQYLRMEIAESIVGDLDQRSSRNKT QPILSSSPFDQIFSFTKGASSKAVYKRSSRSVYLVGESFGGLLASEIALSILESEKSHAN STIDLQGLVLVNPATCYDRSRLAALGPPVANSVPWMYPANLAKLLPLFTDEYSLAQLRLI VQAKALPSVIDDAPREAYLGRVALSLPFIFPSMPQATLSWRLSQWLEFGCASAEQRLTGL AAFPSFRVLIVAGEFDACLPSIDEAERLVSGVLPNAKVHVVEGAGHASTCGSRMDLTAVM RNCFVELQQKNGRRSVTLRTAMKNEAASGIEEY…	1	1	1	lynsp-a0ypd5: 6_AlphaBeta_hydrolase Lyngbya sp. (strain PCC 8106) (Lyngbya aestuarii (strain CCY9616)) Putative uncharacterized protein (Genbank : AAVU01000013 ; UNIPROT : A0YPD5)	29			Alpha/beta
Phatr3_J47870	GDSL-like Lipase/Acylhydrolase family;	MAANGGSRPNFAAMEMESNGRSSRRDMKPMPVQSSSGSTSHPLDQLCMFLKLHLEYYPRL ATALVLSIIGLLFYMFVKSFQTPMYRNRLSHDYTKIELDYNFKASQLDHWCLFGGDDACQ CEDFTETISREEQQGWLPAHEANKKRIQQNVDYDVVFFGDETTEEWNGYWYNKPSQDGHL IRKYWNETFTSAGGGELEGLALGIAGDSTANLLWRMQHGELPQSLNSKVFWLLIGTNDLS RGGCSEEATVLGILRTVEEIAFSNPGSVVVIQGILPRSSRQNGSLEKVGGRAHHLFEWHH SETFKANQARRHFLLWPSIQKINQQLATFCKEHDHLVYFDVDSLFLGTLGNDHYTAKSQQ IVSDLMPDYVHLSVEGHRVLGNAILRELQRIIF…	1	/	/					GDSL
Phatr3_J47934	Phosphoinositide-specific phospholipase C, efhand-like;	MSGKHIPKDSVAFHHKLFRKGQPEQVKKMRNSQRRDVPPIPREELNPVFEAPKTLKHDTC RQSTASGGTADFLRFLANSQEVGVRISEIKQIRRMLGRPTLPVETRIQHPLLSLHAFSSF SSHVQELGSQLSTLQQMDLHRQLLVADSNLMHWQSEQAHNNENQALQIQNQPSLSELQEG LARGEGFGILDAAGRSTPQVGPSQLAQSQRAEVFGNTPLFVTQAGASEFRFPMYSSPQSH GAPTSSTVLGMPIRSSSGIAASSFPSREHMI	0	-	-
Phatr3_J48040	Alpha/beta hydrolase family;	MPRDPLKHTSATPPSRSAHPYRSPVRQYFSRRDRSRGIPEIPVDAESWVGIYSGWALLWG CLFLLIPVCYVYIALTLLRELCFAFPDSLYASIQTHLPSLANIVNALEQHSSRAVEFWCW IEGIFYIGCKWHVRWLQTRDPLEASLSAAPMMDLSERQELWNFMMESERDIVGFLRGWFF DQPLENISKYDVRDFAAWSLFETRHQEHLSTSELEQLEAFVDEIQVRISLELYGEDSDED SVSVQLDFERRDDMEIWQHNLPRPTKQFEFSEESNIEEPNFFSNLYETYRTRYDQMVRTG ENMVPTFHTVQEIRNLVANADFHPVQDLRNMVGNTAQRFAEAEEHAKATGRQVYETLVPT GSSIDKQLSAMSRATYTQLTEAWNSVKNISERL…	0	-	-
Phatr3_J48133	Alpha/beta hydrolase family;	MLPAHLQLSRMDKEDAEDSSDETDEARRHQQRLEFPAKSELSSIIPKHPPLGLTGVLCDS HSITIPQRGVLHYTVFRPRNLDDQMPPPLVCMAGGPLMPSTYLSPLVHLITNRSIVFYNP LGVGQSKADSHVNLTDLKGMVFDFECLISRLPVKHFHLLGHSFGGILAYEYLCHQVRGHS IFNCLSVILSSAPVSVQAAMDECNVLLDEIRIELGNDGAEETDVQNLFSQRHECRTQPIP LPLQQSYQMAGFYSSPKGLVAVQKYVARRWRSENDDCLTTRNLPPALILRGQYDFVTSDM ANAWGELFPTSQSMTLAGCSHFAMLEDESMYKSILDVFLRDNDPAQDDFIVLPNGVKVRR	1	1	0	phatc-b7g635: Proline_iminopeptidase Phaeodactylum tricornutum (strain CCAP 1055/1). Predicted (Genbank : CM000618 ; UNIPROT : B7G635)	100	thaps-b8c079: Proline_iminopeptidase Thalassiosira pseudonana (Marine diatom) (Cyclotella nana) (Genbank : CM000641 ; UNIPROT : B8C079)	31
Phatr3_J48221	Alpha/beta hydrolase family;	MIESKWTIEAYCGAQRPSNWSTFPTSSLSFLNQLNLSATHPFCGPEAPQPYEIPGVPSQG PLLTNDHLESFWDVVLTIAAKGVPSLIAIGELWLRLFSSILAPVGLTHLLYTSIKGISDQ DSKTATRPQRIFLSITCLLSVASSIVLFTDTLYVLEYGPFYGGSMLIMLLLLSVNVSVRY RLRQTMIGKFCLILLALFLVYDYETGAFTFGDSAERCEIAEGLYYNQENEFINKLVEHWP LSQRTYSKEYGACPWIPTGDGRTGLPFLLNLVRDFSYTRVWLPLDDGEVAALDIGFPEAG HDVTKPLYLILHGLNGGSQEGYVQDFTWRRTGEGSTVVVMIARGLGDLPIRGWDVFHGAR FSDAHTAALRLRQTLVGDHNYVARSGENCALDS…	0	-	-
Phatr3_J48226	alpha/beta hydrolase fold;	MPWSLDEFCASHRGSTWEQLPASSVAFLKKLDLTTIHPYCQNASAFLEDPAIPSMGPLRE PVDDTTIEALVTFAYAKLVPFCGFLDLWIRLVSGFLAPIGVMMLILENQGSSVGKRSLHT HTPHHWNSIVITFCSMIVMVDSMYVNEFGCYYGATLFLLATVLSLRIAVQRRLVKSQIVL FLLIFLALYLTFDWRRFEFQFGDPFDVNRTVESGLYYSSQNGLIHDAVSLWPEHRYLYSA ATGATPWMLTGDVRTGLPFYLNYIPDPFWTRVYLPTADGEVLALDIAFPENGHNASKPLY LILHGVNGGSKETYATDLTWRRTRDGSTVIIMISRGLMDVPMRGWDLFHGARWQDAHTTA LRLRQAMDGGENHILAGVGYSMGAIVLNNYVAS…	0	-	-
Phatr3_J48227	alpha/beta hydrolase fold;	LLTVSSNKQNLLLLPSQVKFMKDSKWTIEAYCGEQRPSDWSTLPTSSLSFLNQLNLSATH PFCGSEAPQPYEIPGVPSQGPLLTNDHLESFWDVVLTITAKGVPSLIAIGELWLRLCSSI LAPIGLAHLLYTSIKGISDQDSKTATRPQKVFLSVTCLLSVASSIVLFTDTLYVLEYGPV YALFLVYDYETGAFTFGDSAERCEIAEGLYYNQENEFINKLVEHWPLSQRTYSKEYGASP WIPTGDGRTGLPFLLNLVRDFSYTRVWLPLDDGEVTALDIGFPEAGHDVTKPLYLILHGL NGGSQEGYVQDFTWRRTGEGSTVVVMIARGLGDLPIRGWDVFHGARISDAHTAALRLRQT LIGDQILAGVGYSMGAIILSNYVARSGENCALD…	0	-	-
Phatr3_J48445	Phosphatidylinositol-specific phospholipase C, X domain;	MLLSSKVRRKIHQTVDCPTSALAVNCLQFPCCMPTASPWVDFHTDDGGAGRGLSFSTADW MQQLKAMDSSIKLRDLVIPGTHDSASVTISGWKPFSGVGQTQNLSVYDQLCSGARYLDIR MADNSAHNGVSIWHGCLEGCPFDQVLEEIHQFADAHKGEFLLLELVPEYGKDFSPQNRLA ALQKVHKTFDSSIIRDFSSLLGSYTLADIKPNQSVAVLVHPRFYSDFAVDGKSYQQDEVK EAFGFFNSHAIFRSVWHNTRNLDNLLEGNLQDVRKHGANKAQWHAGQFLLTPGVGGASDV VQALIGQNSLRPVSQACRLYQPKVLDTFLRDHATESWNWILLDFIDLCPATVHFILALNV PIQLEIFVAAVKGNGHVQDVTTRIKTFVQRGRV…	0	-	-
Phatr3_J48456	GDSL-like Lipase/Acylhydrolase family;	MERQPTQSPGRENVIVVPDTSHSHGSSTSGRKSIPETKFDKEATVHRREKSRSEEETWSF TTVQAVRDAFRQRYGPTSASIYEKGVSTFGNLRATADRLLLAAAQDRPFVLAFAGYSVTV GRGNHFQQSFPFVLERILRPLLRESLQLDVVVRNAAIGGIPSFPYGFCFDHFLGSDPDVI SWDFSMNEGNGASVLEAYLRHSQTQLSKRPMIILLDKNAPRQRVLEMYTRNEWISDAISV KTAKDAVDSTLLQLPEDQRPPGLQRWDEFGAPASCPGRGSWHPKRMEHELIGFMMSLYFV DALELAQRIMQENPEWKASYESNSMITPRFKAPLQPTPANDQAVTELLFGHSIDQDDFQM KTISCRTNFLPATDGNKVLPSIVVSGLSPGITD…	0	-	-
Phatr3_J48463	GDSL-like Lipase/Acylhydrolase family;	LAHDNALGTFLVVTTMVSAPEDALRRRSIAVPPGSASPSQQEVRKKRKRKRPNEAEPPFY VLFLQVGTTLLILVWALHGSYRWVVPAALAPDLGEDSYDDDVAMPVEIHEQDRNVGPLRL KMTDLLTNAYPEPHDEQPTIPALPTWNLTAESDFDAYALAERFHTNSTVNTLFWQTAAGL RRQFAKLYGGENSARALLTRGLSIFGASLITDVSISSLPSDLRWTACRIQSARIEKRPFR FAFGGYSVTVGRGNLFRQSFPLVMEKLLHTSFLTLDVDLQVNNAAIGGCPAFPYGWCMKN FWGEEPDVVSWDFAMNEAGGDPRGMEAYLRHLWQLPRQPKVIVKDTFMATDRRLLLQTYV QQHNILHDPVVVHTEPAVRPFLDRPEHSRPEGF…	0	-	-
Phatr3_J48799	Domain of unknown function (DUF3336);Patatin-like phospholipase;	LHCRENCLPIARNVPLEFSKSQVDETGMEILIDVPPYLHPYVEWLLDWTSSIWSSLSMYW ANVGHCWSMLITNAERVFQIPRNALVPLLAFIFFFWPILLSLIMTLVTAWAWIFWIVTSV SFGLIQLVYVSYQFIMITCDIFGLSCLKTYSMLRQQLLHIVDKTTSAVGVENATHRRGGK SRRRQWRQDVEQAQTYERFLQIRIQSKEHAQVISKQTLVKKASLDTALPPPIPRNRSFSV EHSPAKHALRRNQSFASADERRIKSKGSSSFQNRGTSIDDLDSVVVDELGEKLSDLLVST TRRLREARRSAQNTPNDANAASLCYLLSGVLKRNHLQLDDLLIENARAVAERGQYGLTNE SRSVVRAYFQQVEEGLDWIAEAPVLQNLSSHQC…	1	1	/					Patatin-like
Phatr3_J48861	GDSL-like Lipase/Acylhydrolase family;	MCGAVASRSALGLWGQHFDHILKASRLRKDRFFVQHNMMLEILKMISPRLPMSTQSTPRE WDLVGSVLRKGWRRYQFLQDEQLRKNHSHNSMFKEPDIVNIVVLGGSVTEGVNCYAIKGN NLVRCAWPGRLELLINRLAGGKLVKVHNLANGGTNTLTGQAILKYDLLPELTKHPDILIN AYSTNDMHISTMRSAAGEETSLRDTVFRMAQSFARLVMDPTSCGRRPLLLWLDDYVGNEQ REIKGITQLSQEIQVLSNYYGFSFISYANVVRDWIYGDTHGSLFSPSWYTNGRFVRQIHP GQVMHLATSWIMAYNLLELATAYCTTELWNDSATANPSTDFPQPVRTPGQEKLFDSMRYQ PKPNSLPPYLTDHLSLTNVTDEWNKAAQVKKTI…	0	-	-
Phatr3_J49119	Alpha/beta hydrolase family;	MISKYFSTDDGTKLHYLEAGQRTQAQQEGQPPVETLIILPGWLQTARMFASQVTALSTSH HVIVLDLRGQGASARPQSGSYRAIRLAKDLLNLMDHLQVQKTHLLAVSLSSAIVWSFIEL FGQERLQSLVLIESAAVYIKQSHWSKEDLRNYGGQQTMEEFRDMLTRMESSTDGEAYVRD CLQDRLSTKMNSEDFEALLQEVLQCRPVDGIGNKLALGLVAEDYRDLLPTVRVPTMCIGA NHSPIPPESPSWTAAQMVDAKCDFLPGSSFFFYETPGALNVVVDEFLVTHREKQVRSSDS KDDDSRPTLKTASPKTRHHVRVSFGEGTSPPVPCKKVFVADTEVHIATPEEQKHLRQISL SEVNLVPDDWF	1	0	-
Phatr3_J49142	Patatin-like phospholipase;	MRAAPAFTEYLVIGLDPELRKVWYALIVALTYTSKMFEVHRRAVALSLSGAGHLLPYHAG VCQELLNFAKTQGQRVPLEIAALSGSSSGAIVAAVAAFAPSQLESLALDFIQQRGRGLSL LQETLENHQTSQQSDQFTNKQTPLSQGQPALQIYTTQCRSGEPYAFSFSSYSPLLLDAIR ASCHVPISFHPVDMISWSPLSLPLTFADSEGVLIHEEAYVDGAIASPAPPTPHQLTRVVV SPISGGVGTLDSDQWRISPHDTSWRIGSVTLKGSFPVRLSTQNLRALRTSVGATSSAELE RWYQLGLDDGRRFCEDWEKIGA	0	-	-
Phatr3_J49144	Alpha/beta hydrolase family;	LVELALCYCKAKSIAVELILGQPCLRFPRKQPSDATARLQDDTVKIIIPGIAQSLDLYRV HAEKESQKQDVLLYQCLRSDFTRSNGETEMEGSFALEYQAARLIRVLEFSFPDEQSFDLI GFSLGGRVALATACLYPRKVSSLHLTGVGCSRDAFGIVVLRAWEHLLETNNMSGFGWSAL SASYSSSFLLRNVDQLPSWVEQLEAEFPNRASVSALHRLIVDTCDRDGDEYTVAEMALRL DSSIPVTLVVGGQDCLAPPSSVQQLAFILLHRRQNETSSSSVKSTTILHTGHAVPIEQRS TWCRTIL	1	1	0	symth-q67ra1: 6_AlphaBeta_hydrolase Symbiobacterium thermophilum 3-oxoadipate enol-lactone hydrolase (Genbank : AP006840 ; UNIPROT : Q67RA1)	23
Phatr3_J49386	Lipase (class 3);	MHLLRLFCWACIALLKPFAGFVEATNPEILTPPSPIAAWRGGATKRSTAAKANSVEWRTY ESLAQALQLKLPSSDGKPVPEIRDIVKAFQTLSATSQTFKGLDGAAHETYQRVHGEAHGV DVEVAGRARRSASRAGATADGLGACELCELVAFESSVDTNNCSTDNGALANRQVLLNTTR IVDSTGLNIRILLLYEEFYQGGAGVQHGGIEDLAVEARDAPGTKELQARGRLLIVLGDSA AQDLSQILDVISQPLHHVHLYKGLATKEAASVQPTLFSTAGIVLRELEPFLRTYRASAVH IVGRSLAGGVAALAAAILDGSLPMPGARNSKKRRKKRQPELNQTDVDLDPASNSTDVAPL QGLGKERCSAVTLGAPPSMSANVPAEFVTSILY…	0	-	-
Phatr3_J49570	Alpha/beta hydrolase family;	MTCGTATGDWHLLGVSGSRSSCLSSGAGRKSTPWLHKEAVVNGTRTHWVEAGRQGDPLVV LLHGFPAFWYTWSSTIIVLADAGYRVVAPDLRGVNLSERVGVGFDLHTLSEDCSELLDML EVEKCILVGHDWGGMIAAATAARFPYRVEKVVLLHSVPMQALELSRLPWSHRIRLRSLVF FSKFTWLARTVFSFHRAWLLSRYIQGTGVDDRTLDVYRDALGRPGSIFCWMQYIRTLPTS LEQANKLGKILSPVLFVSGRHVLTVNTTDEEECSSLWLPSDCYRRLNEWVEGSIETVTLP SCGNWSPHDAPDELNQVLLRFCAKKP	1	0	-
Phatr3_J49771	Phosphoinositide-specific phospholipase C, efhand-like;Phosphatidylinositol-specific phospholipase C, X domain;Meiotic cell cortex C-terminal pleckstrin homology;Phosphatidylinositol-specific phospholipase C, Y domain;C2 domain;	MVGSSCTGQNALLALPSKSWTDKRSADNYSLPKKLVYDKEGLLKKSGGARGLFVWKVTKT GKLQARRLSVTLDRRHLVVTSHRIRSVRDLVQAATGRDASIKQIPFAVVDRIQRGPHTTR FRTAERNNGATLVRRAYAHTVDSLSIVYYSFDTNALETLDIIVPNDVTFVVILTALEDLL ALARTERVRYVHSIDYLHYQWARLGKPVRDALALNEWNGWAESVGATLPKAELATMFRED CDMLGHADERLPLPAVVLLLEDVREAQAGGSMEHHPLEALWIVLVRTDPVPFAGGNNQAG DVSRNADLRDSEESISTVAFLSFLRSQQKEYQSSLEQVADLVRSLNVQQTPDELLNKKAR QKTMQSNGDRLARTRFFSFLMSDANDLLDPLDG…	1	/	/					PI-specific Phospholipase
Phatr3_J49795	Alpha/beta hydrolase family;	MKDWNESSVSLTAPPVDPSASPLDEDTCHAENTDRELRVLRHRARRPWGTSWWNTLQLAS PWTWWGVARLRQVDLGSLRHAFWGVLVPAGGYYHLLTRYRTNEIPVRMGSASPTMDRIEL WPCGGTSTPARLDRWFVLLLPLLACPWCLSWTLAAGQTVRELIAQMTALRNLQTPALLDA WQILADSVTNGRAYRTRSYDVYLPPPSSSTHPPPPRCRAALWFLPGAAVDHTAYAAPAAM LSDLGYLVVVVGAEPMRLATPELGCHAARLRAVRARVWARYRTASAGPCTTVPWYLVGHS LGAFTASHVVEELGVTKLVAWGVAPFPNWNDLSHTHQTLPQTSFLSMLLIQGSRDSIVET FGSDDKWRTLRARFPPSLEEHVLEGGTHCGFAS…	1	1	0	9actn-a0a1c5jfh3: Chlorophyllase Micromonospora coxensis. Dienelactone hydrolase (Genbank : LT607753 ; UNIPROT : A0A1C5JFH3)	24
Phatr3_J49810	Alpha/beta hydrolase family;	LPLVVAPLDLATSAIAMPRDPLKHTSATPPSRSAHPYRSPVRQYFSRRDRSRGIPEIPVD AESWVGIYSGWALLWGCLFLLIPVCYVYIALTLLRQLCFAFPDSLYASIQTHLPSLANIV NALEQHSSRAVEFWCWIEGIFYIGCKWHVRWLQTRDPLEASLSAAPMMDLSERQELWNFM MESERDIVGFLRGWFFDQPLENISKYDVRDFAAWSLFETRHQEHLSTSELEQLEAFVDEI QVRISLELYGEDSDEDSVSVQLDFERRDDMEIWQHNLPRPTKQFEFSEESNIEEPNFFSN LYETYRTRYDQMVRTGENMVPTFHTVQEIRNLVANADFHPVQDLRNMVGNTAQRFAEAEE HAKATGRQVYETLVPTGSSIDKQLSAMSRATYT…	0	-	-
Phatr3_J49958	GDSL-like Lipase/Acylhydrolase family;	MVHKFALKLLQNALQSDGDKAKSPFVWATGGHSATAGHGNFYDESYTAVLEDKVVPILEP LGIAFQGRNYAMGGTPSGPEIASCIESVFGSDPDVLVWDTGMTDGNRVDLMGLYLARAAL LPSRPVTLVLHHGAQPQRLQVLKDWQAFGLPILQQDERVSRDMNSAIPETLGLNQAQIDA MPPFVRQFKCEGKIESGDPGCADAKWNSKACTGRKFRTSWHPGWKWHAMAGNLYALFVTD IVQDALTLLQSRVAEWPDLREELLAREAALNEAFRKAPLPAWTRKLLDEEPQSDIDLDVI FRQPSLCHTARLPAEIRHLGILTDTTTQVGFSHYDKGLSQTDAIALPNKADTTMRLAYDP DDRQDCNETIQMDYKDFFLVHEKDGWQELTLPN…	0	-	-
Phatr3_J50268	GDSL-like Lipase/Acylhydrolase family;GDSL-like Lipase/Acylhydrolase family;	MPEVIAKTISKKLGGRAVFWTCHGEPGASVGWLVRELECGVKYRTFEDHVNDSSPMSGTI KSDDIVVSGMINSEDTANVTPWKQLLEHHRNQFDPEFLEPYDITVVLTGPNDIKSAFFPF LLLGEDIELRQQARRRGGNFDNELQRLIEALNLKVRNEFQGLRKTMSNATETVRVSLGSV ASSMRSSSETSMGSIDSVQVKRSDSDLFYDHAPILPFEERVNVCFPIVVLPGMPARALPA LRDIPLRWLTVPVLDLMDSHKHRLATKRPAEVLFIASPPVQQIDQYVQHEGSIWAENQRE ATILALRKISSTDCDFIQQSMKHFYGESSKCSAQVPKRRLTMFATNYPREDAFSADTIHP NELGYDFWGRVIGNGIYSSINETLRNNF	0	-	-
Phatr3_J50397	Lipase (class 3);	LPFLPLTNYLKYSIRFTASMSLGRRVGVVSRCPCRCSGFGPGRDGNRRLPLLLNLPLPLL LVVALWLTSIHAFTLSSSTNRHWTAAGRPSLVTLPGSSSLASSSSDATEEQQSGVKAPPD TVPDVTDTDTNDGDTVVDARPDRGTLSTLQCGNLELGTALFAGGLAFDAYVEPPSNSSRW EKGSQGLRVAFCSVAYTRQLYKGVLEVRVRTCTNLPQDESNTAERMLSGNGADACVLVAA LEGAWKQDVQRLEKEQYHEGVLDLSGAAHVGRSTTAWANVNQKQSQAAVRKTGRALPYHI PGGWGKGGQAVWPETEEPFYLYVQDPATARLVVTILDDDKLAGAGTPIGSTYKRLAELIP QAALPPEKLLTSLKQELIDQVQNGNLDLLDDAS…	1	1	1	tetts-q240w1: Lipase_3 Tetrahymena thermophila SB210 lipase family protein (Genbank : CH445561 ; UNIPROT : Q240W1)	28			Class 3
Phatr3_J50641	Alpha/beta hydrolase family;	MKIIRKTLQLTIWLSACLVTSYSYSNSNVPVGKSSARNTETSPVPISSHTFLFRSHPIAY ETAVVRFPTKIAVPPQSPTTPYRDVSPVLLLNGFGVGSFHQHRLIQALQQQSDQSTVTDK NSNRDEPASLATIIYTLDYLGQGRSWPVDSNDGQSEAELGLRYCGQTWVDQIVAFLETIV LPARESCFSSTRHYTAPPERVHLVGNSVGGHLAVFVAALRPDLVASVTLLNATPVWGLNL PGWTGHLPAPFLPKTIGRFLFDQIRNLNTIEQYLAAAYVHREAFDATLMQQIRACTESQG GHAAFASILWSPPVTLPTKPNDAPSNTKNDYKKINAFDEALSRLECDVLLCFGADDPWCK PAFAARMLRALGQRPTGKVQRYVELSSVGHCPN…	1	1	0	micsr-c1e2u5: Pheophytinase Micromonas sp. (strain RCC299 / NOUM17) (Picoplanktonic green alga) Hydrolase-like protein (Genbank : CP001324 ; UNIPROT : C1E2U5)	34
Phatr3_J52268	Phospholipase/Carboxylesterase;	MSFQTFRKDGTITVTPKNEAEQSALVVISHGLGDSAEGFADVAETLAMQMPHVKFVLPTA PTQPVTMNMGMSMPSWYDIVGLDERANENCKGIEISRTRITSILEEEHANTGLPYRRMVL AGFSQGGALSLYTGLQLKAEQKLAAVIVMSGYLPAAKTFAVTTGLESVPVLHCHGTQDPV VQFSMAAKSKQRVLEKGGQQYELKSYPIPHTVSPAEINDVLKFLQKQLPPDDTCKVKLKD PSEMSVKELRAAVRQAGLQSKAVGFMEKSEFVQLLETHRNGKL	1	1	/					Phospholipase/Carboxylesterase
Phatr3_J54974	Alpha/beta hydrolase family;	MWFWASASQYALNLDGLKQAENKLLQLARQFGNRAPEDYDIRLLDTHIPHTSVPLSSHSC QLHENLPEGEYLMHGIEVKSRTASTQHSSDAPLVMLHGYMNGAAYFYRNLVGLSNYFSSV VALDMLGWGLSSRPNFKAIQDDTLRTTEDFFVESLEAWRHANKIDRMVLAGHSMGGYLSV AYCEKYPDRVERLILISPVGVPEESQKVLEERKARIQASLQGRLMYGTFNYLFGRQTPGD VLRMLPTSRSERMIQEYVRRRLPAIDDEKERVAVSEYLYRSAVTLPASGEYCINRILTPG IFAKEPALHRIPHLKVPSVGFLYGAQDWMDSNGGLQVQQAVEAKRSMNQDAPRVDVYQVS KSGHLLMLDNWEEFNAGMITSAGGIPSDLSRRP…	1	1	1	phatc-b7g957: CGI-58_ABHD5_ABHD4 Phaeodactylum tricornutum (strain CCAP 1055/1) Hydrolase (Genbank : CM000622 ; UNIPROT : B7G957)	100	thaps-b8cdd7: CGI-58_ABHD5_ABHD4 Thalassiosira pseudonana (Marine diatom) Putative (Genbank : CM000650 ; UNIPROT : B8CDD7)	49	Alpha/beta
Phatr3_J8407	Lipase (class 3);FYVE zinc finger;FYVE zinc finger;	MNFDSDDTNKCILEKENRTMTEIEGEEEPFVPAPQSWFEEEQPVDDASGVDTRVRSPKEL PLENGTLTDHCVFESRQTPTRSFRDRTMESARRKQVVVRQQDVGSPLPSPSWNEISSQVL PLAAKELLTSSFQRICYLSRKTYYKGLWHRQYSELGNNTGGYFRDSDTLPHSVTNHDNVA DGNRVLPNLPPFSCLPWVDRQLVKEWRTYIPHDDDTTDQIYGDETSKRDNCSSDDTEEDD FARARTLVPVAVDRPQWCEAESCHECRKVFGPTRLRHHCRLCGHSYCQAHSSLQHRLPHL GYDPNVPERVCGRCKRLLLAQNLAERVAWRRARCRDYLEGTLTPYFETGVDTLEDVALRI THAALSMAKSIPLGAQATVAVETVDVLRKHGLN…	1	1	1	arath-At2g42450: Lipase_3 Arabidopsis thaliana At2g42450 MHK10.17 (Genbank : AC005956 ; UNIPROT : Q9SLB5)	33			Class 3
Phatr3_Jdraft453	Alpha/beta hydrolase family;	MKTKRALWTGTALLFAVQNGPIWIANSFIVVTPSPRAVALNCKLSDRCSPQVLYSSSSPH DSDAVTTKESNDAPNFHAQRPKVYGPQPPLIHSLPPPADPTANSADDVFRSLRQSWPKPL QYWFRDSGALRWLVDGSVLLGIRPILREYPTAWSDFWHLSNSGKSSLATLLSKYVSPLMS NSPSQITIETRLESFSYGSDKKQVIDIIQPASTAPTSNLKVNSSLIVFVHGGAWGSGFPA LYRLIARPFVQTDRAVAVVGYRTYPTTDVDGQVLDVRNALRALQQRYTQYDDITLIGHSS GAHISLLGLLNSTNPMDVDIDRWIGISGVYDLASHYRFEAGRGVERISPLAPAGGGSLTR WRRLSPTYQILQQRSHTTAGEEFLYTTLPPLLI…	1	1	1	polpa-d3b6z5: Hormone-sensitive_lipase_like Polysphondylium pallidum (Cellular slime mold) Putative (Genbank : ADBJ01000018 ; UNIPROT : D3B6Z5)	31			Alpha/beta
Phatr3_Jdraft1000	Phosphoinositide-specific phospholipase C, efhand-like;C2 domain;Phosphatidylinositol-specific phospholipase C, Y domain;Phosphatidylinositol-specific phospholipase C, X domain;EF hand;	MAKTEEELDSGPDEGSLLVLPPDDKKSSLAKTQMMSQRTMKWTQTKTPATSVGKALMEQT QGYNKAIKGIHVSKITSRGKFRSRILTVSHDRFALFCTHQSIKGGSGFLSTMARKLPVPF ITRKGVRGFTQPEALRDKYVRYIDIADIDSVQVGVVGTQKLEAAREHNRLKGKDSRVDIH RNEIVTIVHHGHDSLDVLITKKDERVELVNCIQKMRKAYFEAQRNVSNEALLLRYIWYDV DVNRDGQIGETEFNKILNRINFSVKNPGKVFREHIKSKLKSRKQDGLSYPEVMELLQKLK KQKNTSMANLIWDEVFGIEADKVSAGQFLSKFIHAKQGQHNASIANAIEVISSLNQMEIN HQFGEPLLVMPDDELSRARFELYLFDVMNSACD…	1	/	/					PI-specific Phospholipase
Phatr3_Jdraft1197	Phosphatidylinositol-specific phospholipase C, X domain;	MWTFCLENHQGRAPHSLAGKSHYAKTKASLEKVDGQMYLTALLRGVQIGRLGKRAFRTGS GRYQPIRLNSEYAVHLDDVLRDICFFLREFPYSFPLSLNLNVAKMLYNTRGASRHIHKPK GELPDFAKLHSPETARGKVIVLAKPPKNIGAGMTRTKVKRRTATAAGRSFDEGAYDADDA DDRDYQPKGTTLKGVGTEMHEILPGVVQGGRNQYTQTAQEAMLWETTSPSVSPGTTKPGP LSLKRVKDLSALVVRNKF	0	-	-
Phatr3_Jdraft1252	GDSL-like Lipase/Acylhydrolase family;GDSL-like Lipase/Acylhydrolase;	MSNQAGKSAMQTGDEEDSDLTDLLQNQMGGSNTTSGTETARFNLDHLTQGKMSLSPRNTS SKKAAFLDVASSYISMLCHYYPGLCGFFVFLGIAATLALLSNLFFNPTENLGVIKHDHSN IKSVYDVKMGQIDHWCLKGDNDSCRCEDPLNPISRADHKSWVQAFKANRRLVKEFQDPIK AATLDVAFLGESVIEEMDGRWMGRNRSAGLGNIGKTFKAHFSKQKGGTLEGVALGIAGDT APNVLWRLMHGEMTDYFNPKVWWIGLGMNDLSRMQCSEEVVVLGILRVVEEILEKKPNAR IVINSLLPMVSARSGAYPIISDYQDSLAANSTVTRKKRSGTANAAFTVPVENRLLKSKDK EKEVVRPKRAPTEEEKDAAAQEEEEARDKAARR…	0	-	-
Phatr3_Jdraft1464	GDSL-like Lipase/Acylhydrolase family;	MAIKLRSRPRIACLLCVLLSLLANGLGFAAKSSSEMNTNHSGLETVSRREKEESSISVAF LGNSILYFNDCPRLVQRMLEHSGRYSSVQQDSCLRGGASLPSLWEEGNGMTSKFRTPAAQ RNDGTFDTGAPMVSALFGEEMEWDFVVMNDYTQAPARDSNRRRTLEVLRKHYAPLFQKSN VVPVFLQTFAYKVPNMNGSEDLGGVDSFTDKVLEGYQIYQELLETLLGRECRVAPVGEAF RVLYHEHRVLWEKLYSWDDFHPSPHGTWLEACVIYCTVTGEAPPAYTDLDSWWNQARYLQ PPSQEPMPRPTVGEANELRLLACRICQVMECNPTDPFTGGANMISDGELRPFKL	0	-	-
Phatr3_Jdraft1611	Phosphoinositide-specific phospholipase C, efhand-like;C2 domain;Phosphatidylinositol-specific phospholipase C, Y domain;Phosphatidylinositol-specific phospholipase C, X domain;EF hand;	MAKTEEELDSGPDEGSLLVLPPDDKKSSLAKTQMMSQRTMKWTQTKTPATSVGKALMEQT QGYNKAIKGIHVSKITSRGKFRSRILTVSHDRFALFCTHQSIKGGSGFLSTMARKLPVPF ITRKGVRGFTQPEALRDKYVRYIDIADIDSVQVGVVGTQKLEAAREHNRLKGKDSRVDIH RNEIVTIVHHGHDSLDVLITKKDERVELVNCIQKMRKAYFEAQRNVSNEALLLRYIWYDV DVNRDGQIGETEFNKILNRINFSVKNPGKVFREHIKSKLKSRKQDGLSYPEVMELLQKLK KQKNTSMANLIWDEVFGIEADKVSAGQFLSKFIHAKQGQHNASIANAIEVISSLNQMEIN HQFGEPLLVMPDDELSRARFELYLFDVMNSACD…	1	/	/					PI-specific Phospholipase
Phatr3_Jdraft1784	GDSL-like Lipase/Acylhydrolase family;	MLVTTMHDVNGVEVQQDERKKSIPRWKTSIGLIGALACFSILRTPFYNVSSDRFSPSAPN ILKKNASSHFCLDASCAGDSGLVSTYPEKRDDVTLGTLRTPQQKPRSTATYESMCEYISS RSALSLWTQYADIVLLASRLPADPHFNIVERVLRRGWDRYQYLQLLQNPDQTLHPVYEPP IVQVLVVGGSVTYGFKCTAINRVRGRSCAWAMRLESLLNELAGGLLVKIHNRGLGGSNSK TGQAVWEEDIYSDEGKIPDVVINGHSTNDAAWTQQEGGHDYLGNWGRNIRDTTIVSQEIE VLANYYGFSLVSYANVVRDWVYGDTHGTLFSPIWYSADGSYVTEPHPGQGMHLSTMWIMA YHLLSLATTLCSTEVWNKQATVWSNFSQTSVLR…	0	-	-

## Sheet: S2-Prot-param results
Supplementary Table 2 : Protparam complete results obtained from the Expasy server. Extinction coefficient is predicted assuming all Cys residues form cystines.
ID in Phatr3	Family	AA length	Molecular Weight (Da)	Theoretical pI	AA - (Asp + Glu)	AA + (Arg + Lys)	Extinction coeff 280 nm(M-1 cm-1)	Abs 280 nm 1g/L in water	Half-life	Instability index	Aliphatic index	GRAVY
Phatr3_EG00718	Patatin-like	711	78408.2	8.91	78	88	55070	0.702	30 hours (mammalian reticulocytes, in vitro) ; >20 hours (yeast, in vivo) ; >10 hours (Escherichia coli, in vivo)	51.37	81.2	-0.298
Phatr3_EG00720	Patatin-like	427	46186	9.37	30	36	70025	1.516	30 hours (mammalian reticulocytes, in vitro) ; >20 hours (yeast, in vivo) ; >10 hours (Escherichia coli, in vivo)	40.37	93.47	0.078
Phatr3_EG00849	GDSL	342	37847.3	8.91	31	37	38305	1.012	30 hours (mammalian reticulocytes, in vitro) ; >20 hours (yeast, in vivo) ; >10 hours (Escherichia coli, in vivo)	43.19	103.19	0.143
Phatr3_EG01520	Class 3	514	56478.2	7.63	53	54	78100	1.383	30 hours (mammalian reticulocytes, in vitro) ; >20 hours (yeast, in vivo) ; >10 hours (Escherichia coli, in vivo)	43.75	87.57	-0.151
Phatr3_EG01544	Class 3	553	60936.8	8.91	58	67	47495	0.779	30 hours (mammalian reticulocytes, in vitro) ; >20 hours (yeast, in vivo) ; >10 hours (Escherichia coli, in vivo)	38.83	74.79	-0.445
Phatr3_EG01635	Class 3	588	66180.8	5.49	92	92	42080	0.636	30 hours (mammalian reticulocytes, in vitro) ; >20 hours (yeast, in vivo) ; >10 hours (Escherichia coli, in vivo)	49.71	84.74	-0.391
Phatr3_EG01987	Class 3	1709	186322	7.6	155	156	181750	0.975	30 hours (mammalian reticulocytes, in vitro) ; >20 hours (yeast, in vivo) ; >10 hours (Escherichia coli, in vivo)	45.75	78.25	-0.26
Phatr3_EG02330	GDSL	537	59487.6	5.47	74	51	55390	0.931	30 hours (mammalian reticulocytes, in vitro) ; >20 hours (yeast, in vivo) ; >10 hours (Escherichia coli, in vivo)	47.75	86.76	-0.168
Phatr3_EG02408	Alpha/beta	899	97425	5.39	108	91	95965	0.985	30 hours (mammalian reticulocytes, in vitro) ; >20 hours (yeast, in vivo) ; >10 hours (Escherichia coli, in vivo)	41.57	87.82	-0.091
Phatr3_EG02610	Class 3	448	51057.1	6.26	55	48	59610	1.168	30 hours (mammalian reticulocytes, in vitro) ; >20 hours (yeast, in vivo) ; >10 hours (Escherichia coli, in vivo)	40.78	80.49	-0.357
Phatr3_J10362	Alpha/beta	391	42566.3	8.49	31	33	49515	1.163	30 hours (mammalian reticulocytes, in vitro) ; >20 hours (yeast, in vivo) ; >10 hours (Escherichia coli, in vivo)	55.25	86.6	-0.163
Phatr3_J10718	Alpha/beta	408	45310.1	5.82	49	43	64330	1.42	30 hours (mammalian reticulocytes, in vitro) ; >20 hours (yeast, in vivo) ; >10 hours (Escherichia coli, in vivo)	45.75	76.35	-0.341
Phatr3_J11048	Alpha/beta	1273	140156	5.45	169	139	149240	1.065	30 hours (mammalian reticulocytes, in vitro) ; >20 hours (yeast, in vivo) ; >10 hours (Escherichia coli, in vivo)	45.32	86.36	-0.304
Phatr3_J14054	Alpha/beta	597	66725.5	5.98	78	67	52995	0.794	30 hours (mammalian reticulocytes, in vitro) ; >20 hours (yeast, in vivo) ; >10 hours (Escherichia coli, in vivo)	59.46	74.05	-0.52
Phatr3_J15323	Alpha/beta	419	46622.8	8.62	45	49	43110	0.925	30 hours (mammalian reticulocytes, in vitro) ; >20 hours (yeast, in vivo) ; >10 hours (Escherichia coli, in vivo)	33.7	91.43	-0.128
Phatr3_J18481	GDSL	337	36810.6	6.76	36	35	32680	0.888	30 hours (mammalian reticulocytes, in vitro) ; >20 hours (yeast, in vivo) ; >10 hours (Escherichia coli, in vivo)	42.42	84.48	-0.247
Phatr3_J1971	Patatin-like	876	97985.7	6.31	99	89	97580	0.996	30 hours (mammalian reticulocytes, in vitro) ; >20 hours (yeast, in vivo) ; >10 hours (Escherichia coli, in vivo)	47.35	80.91	-0.359
Phatr3_J21912	Alpha/beta	264	29915	6.08	34	27	36565	1.222	30 hours (mammalian reticulocytes, in vitro) ; >20 hours (yeast, in vivo) ; >10 hours (Escherichia coli, in vivo)	46.72	93.07	-0.242
Phatr3_J28215	Alpha/beta	546	42209.9	5.67	52	42	38110	0.903	30 hours (mammalian reticulocytes, in vitro) ; >20 hours (yeast, in vivo) ; >10 hours (Escherichia coli, in vivo)	50.47	82.11	-0.378
Phatr3_J31492	Class 3	454	61260	6.29	63	58	69870	1.141	30 hours (mammalian reticulocytes, in vitro) ; >20 hours (yeast, in vivo) ; >10 hours (Escherichia coli, in vivo)	43.39	91.65	0.024
Phatr3_J34489	Alpha/beta	545	51144.8	5.98	52	45	66515	1.301	30 hours (mammalian reticulocytes, in vitro) ; >20 hours (yeast, in vivo) ; >10 hours (Escherichia coli, in vivo)	49.56	96.39	-0.033
Phatr3_J34884	Alpha/beta	401	44510.5	7.15	42	42	54110	1.216	30 hours (mammalian reticulocytes, in vitro) ; >20 hours (yeast, in vivo) ; >10 hours (Escherichia coli, in vivo)	45.6	82.14	-0.3
Phatr3_J35562	GDSL	326	35973.8	8.97	28	32	24535	0.682	30 hours (mammalian reticulocytes, in vitro) ; >20 hours (yeast, in vivo) ; >10 hours (Escherichia coli, in vivo)	44.26	81.38	-0.271
Phatr3_J37711	Class 3	444	50542.5	5.54	55	37	92945	1.839	30 hours (mammalian reticulocytes, in vitro) ; >20 hours (yeast, in vivo) ; >10 hours (Escherichia coli, in vivo)	37.24	82.14	-0.339
Phatr3_J38196	GDSL	253	28841.6	6.56	28	25	34170	1.185	30 hours (mammalian reticulocytes, in vitro) ; >20 hours (yeast, in vivo) ; >10 hours (Escherichia coli, in vivo)	27.21	84.43	-0.383
Phatr3_J40695	Alpha/beta	285	32100.8	5.78	33	30	60430	1.883	30 hours (mammalian reticulocytes, in vitro) ; >20 hours (yeast, in vivo) ; >10 hours (Escherichia coli, in vivo)	56.2	80.04	-0.108
Phatr3_J40919	GDSL	422	47044.1	5.29	57	43	60890	1.294	30 hours (mammalian reticulocytes, in vitro) ; >20 hours (yeast, in vivo) ; >10 hours (Escherichia coli, in vivo)	45.26	90.12	-0.311
Phatr3_J41254	Alpha/beta	284	30824.4	5.62	31	24	34170	1.109	30 hours (mammalian reticulocytes, in vitro) ; >20 hours (yeast, in vivo) ; >10 hours (Escherichia coli, in vivo)	44.6	95.49	0.001
Phatr3_J41624	Class 3	596	68183.1	6.11	65	57	124705	1.829	30 hours (mammalian reticulocytes, in vitro) ; >20 hours (yeast, in vivo) ; >10 hours (Escherichia coli, in vivo)	44.24	78.19	-0.411
Phatr3_J43118	Alpha/beta	750	82544.2	7.85	76	78	95310	1.155	30 hours (mammalian reticulocytes, in vitro) ; >20 hours (yeast, in vivo) ; >10 hours (Escherichia coli, in vivo)	50.82	91.65	-0.103
Phatr3_J43352	Alpha/beta	347	39100.8	6.18	36	31	52870	1.352	30 hours (mammalian reticulocytes, in vitro) ; >20 hours (yeast, in vivo) ; >10 hours (Escherichia coli, in vivo)	39.24	78.16	-0.194
Phatr3_J43463	Class 3	544	60821.5	5.45	79	66	67965	1.117	30 hours (mammalian reticulocytes, in vitro) ; >20 hours (yeast, in vivo) ; >10 hours (Escherichia coli, in vivo)	39.57	90.96	-0.293
Phatr3_J43678	Patatin-like	273	29694.7	5.29	32	25	20315	0.684	30 hours (mammalian reticulocytes, in vitro) ; >20 hours (yeast, in vivo) ; >10 hours (Escherichia coli, in vivo)	39.81	79.45	-0.133
Phatr3_J43856	Class 3	985	109570	5.12	105	80	160170	1.462	30 hours (mammalian reticulocytes, in vitro) ; >20 hours (yeast, in vivo) ; >10 hours (Escherichia coli, in vivo)	36.61	90.1	0.082
Phatr3_J44028	Class 3	576	65704.3	5.33	87	65	58830	0.895	30 hours (mammalian reticulocytes, in vitro) ; >20 hours (yeast, in vivo) ; >10 hours (Escherichia coli, in vivo)	42.84	84.25	-0.381
Phatr3_J44063	GDSL	348	38768.9	6.05	39	32	57200	1.475	30 hours (mammalian reticulocytes, in vitro) ; >20 hours (yeast, in vivo) ; >10 hours (Escherichia coli, in vivo)	51.02	89.66	-0.321
Phatr3_J44231	Class 3	835	94000.9	5.84	98	79	110960	1.18	30 hours (mammalian reticulocytes, in vitro) ; >20 hours (yeast, in vivo) ; >10 hours (Escherichia coli, in vivo)	50.03	98.89	-0.039
Phatr3_J44260	Alpha/beta	368	41616.3	5.47	48	36	34880	0.838	30 hours (mammalian reticulocytes, in vitro) ; >20 hours (yeast, in vivo) ; >10 hours (Escherichia coli, in vivo)	47.18	91.33	-0.211
Phatr3_J44989	Alpha/beta	540	58307.8	9.39	45	57	66725	1.144	30 hours (mammalian reticulocytes, in vitro) ; >20 hours (yeast, in vivo) ; >10 hours (Escherichia coli, in vivo)	38.16	92.37	-0.097
Phatr3_J45518	Patatin-like	918	104419	5.69	121	101	157385	1.507	30 hours (mammalian reticulocytes, in vitro) ; >20 hours (yeast, in vivo) ; >10 hours (Escherichia coli, in vivo)	49.2	82.63	-0.333
Phatr3_J45660	Patatin-like	593	66586.5	9.28	65	81	66280	0.995	30 hours (mammalian reticulocytes, in vitro) ; >20 hours (yeast, in vivo) ; >10 hours (Escherichia coli, in vivo)	40	85.83	-0.353
Phatr3_J45728	Alpha/beta	331	36877.7	7.39	31	31	53190	1.442	30 hours (mammalian reticulocytes, in vitro) ; >20 hours (yeast, in vivo) ; >10 hours (Escherichia coli, in vivo)	48.86	88.34	-0.314
Phatr3_J45895	Class 3	917	100073	5.77	105	95	127225	1.271	30 hours (mammalian reticulocytes, in vitro) ; >20 hours (yeast, in vivo) ; >10 hours (Escherichia coli, in vivo)	42.6	86.53	-0.265
Phatr3_J45964	Alpha/beta	448	49454.5	8.78	40	44	54110	1.094	30 hours (mammalian reticulocytes, in vitro) ; >20 hours (yeast, in vivo) ; >10 hours (Escherichia coli, in vivo)	38.84	88.24	-0.112
Phatr3_J46193	Patatin-like	906	100383	8.96	100	112	103080	1.027	30 hours (mammalian reticulocytes, in vitro) ; >20 hours (yeast, in vivo) ; >10 hours (Escherichia coli, in vivo)	56.76	87.16	-0.339
Phatr3_J46456	Alpha/beta	329	35077.8	4.94	30	20	28795	0.821	30 hours (mammalian reticulocytes, in vitro) ; >20 hours (yeast, in vivo) ; >10 hours (Escherichia coli, in vivo)	50.52	84.86	0.136
Phatr3_J46753	Class 3	405	46425.1	8.9	47	54	83015	1.788	30 hours (mammalian reticulocytes, in vitro) ; >20 hours (yeast, in vivo) ; >10 hours (Escherichia coli, in vivo)	49.75	87.58	-0.373
Phatr3_J47043	Alpha/beta	281	31576.3	8.32	26	28	42650	1.351	30 hours (mammalian reticulocytes, in vitro) ; >20 hours (yeast, in vivo) ; >10 hours (Escherichia coli, in vivo)	58.55	87.08	-0.069
Phatr3_J47445	Class 3	538	60106.6	9.68	54	76	51380	0.855	30 hours (mammalian reticulocytes, in vitro) ; >20 hours (yeast, in vivo) ; >10 hours (Escherichia coli, in vivo)	50.52	94.07	-0.119
Phatr3_J47524	Alpha/beta	460	50419.8	5.68	51	40	78880	1.564	30 hours (mammalian reticulocytes, in vitro) ; >20 hours (yeast, in vivo) ; >10 hours (Escherichia coli, in vivo)	45.7	81.7	-0.201
Phatr3_J47614	Class 3	758	85028.7	7.83	77	80	99415	1.169	30 hours (mammalian reticulocytes, in vitro) ; >20 hours (yeast, in vivo) ; >10 hours (Escherichia coli, in vivo)	44.12	92.86	0.111
Phatr3_J47663	Alpha/beta	440	48658.7	8.76	43	48	47705	0.98	30 hours (mammalian reticulocytes, in vitro) ; >20 hours (yeast, in vivo) ; >10 hours (Escherichia coli, in vivo)	59.83	89.16	-0.129
Phatr3_J48799	Patatin-like	919	104059	8.67	98	106	143990	1.384	5,5 hours (mammalian reticulocytes, in vitro) ; 3 min (yeast, in vivo) ; 2 min (Escherichia coli, in vivo)	40.93	91.8	-0.24
Phatr3_J50397	Class 3	910	98102.8	5.48	102	87	124510	1.269	5,5 hours (mammalian reticulocytes, in vitro) ; 3 min (yeast, in vivo) ; 2 min (Escherichia coli, in vivo)	33.55	87.16	-0.231
Phatr3_J54974	Alpha/beta	426	47917.4	6.2	50	45	61435	1.282	30 hours (mammalian reticulocytes, in vitro) ; >20 hours (yeast, in vivo) ; >10 hours (Escherichia coli, in vivo)	51.23	84.46	-0.35
Phatr3_J8407	Class 3	1202	134502	5.39	176	136	135035	1.004	30 hours (mammalian reticulocytes, in vitro) ; >20 hours (yeast, in vivo) ; >10 hours (Escherichia coli, in vivo)	46.83	82.92	-0.433
Phatr3_Jdraft453	Alpha/beta	470	52177.3	8.97	39	44	91455	1.753	30 hours (mammalian reticulocytes, in vitro) ; >20 hours (yeast, in vivo) ; >10 hours (Escherichia coli, in vivo)	48.52	90.28	-0.211

## Sheet: S3-Sub-cellular prediction
Supplementary Table 3 : Sub-cellular prediction for putative lipase localisation. Programs were applied sequentially following the chart presented in figure S1 and adapted from Van Tol et Armbrust (2021).														Vacuolar prediction
ID in Phatr3	Family	Target P 2.0	Signal P 6.0	HECTAR	SignalP 3.0 (Y/N)	ASAFind (on SignalP 3.0)	ER retention signal ? (Y/N)	MitoProtII	perox target signal 1 [SAC] [KRH] [LM] (motif position of the 1st residue/total length of the protein)	perox target signal 2 [SSL] (motif position of the 1st residue/total length of the protein)	DeepTMHMM nb of TM regions	DeepTMHMM position of TM regions	Final Prediction	Di-leucine motif ?
Phatr3_EG00718	Patatin-like	OTHER		other localisation				0.048	AHL 695/711	47/711	0	/	Cytosol
Phatr3_EG00720	Patatin-like	OTHER		signal anchor	N			0.0358	/	/	2	55-64 ; 66-75	ER/Cytosol
Phatr3_EG00849	GDSL	OTHER		signal anchor	N			0.3402	/	/	2	17-31 ; 37-53	ER/Cytosol
Phatr3_EG01520	Class 3	lTP	NO_SP	mitochondrion	N			0.9769	SRM 421/514	/	0	/	Mito
Phatr3_EG01544	Class 3	OTHER		other localisation				0.1004	SRM 274/553	/	0	/	Cytosol
Phatr3_EG01635	Class 3	OTHER		other localisation				0.8999	SHL 218/588	/	0	/	Cytosol
Phatr3_EG01987	Class 3	OTHER		other localisation				0.0206	ARL 1615/1709	/	1	1291-1300	ER/Cytosol
Phatr3_EG02330	GDSL	OTHER		other localisation				0.0274	/	/	0	/	Cytosol
Phatr3_EG02408	Alpha/beta	SP	SP		Y	Plastid, low confidence	N				0	/	Chloro
Phatr3_EG02610	Class 3	OTHER		other localisation				0.4487	/	/	0	/	Cytosol
Phatr3_J10362	Alpha/beta	OTHER		signal peptide	N			0.2023	AKM 296/391	/	0	/	Cytosol
Phatr3_J10718	Alpha/beta	OTHER		other localisation				0.096	/	/	0	/	Cytosol
Phatr3_J11048	Alpha/beta	OTHER		other localisation				0.0355	SKL 970/1273	SSL 775/1273	0	/	Cytosol
Phatr3_J14054	Alpha/beta	OTHER		other localisation				0.0419	AHL 272/597	/	0	/	Cytosol
Phatr3_J15323	Alpha/beta	SP	NO_SP	chloroplast	Y	Not plastid, SignalP positive					0	/	ER	DPILL 123-127
Phatr3_J18481	GDSL	OTHER		other localisation				0.2058	/	/	0	/	Cytosol
Phatr3_J1971	Patatin-like	OTHER		other localisation				0.044	ARL 230/871	799/876	0	/	Cytosol
Phatr3_J21912	Alpha/beta	OTHER		other localisation				0.0236	/	/	0	/	Cytosol
Phatr3_J28215	Alpha/beta	OTHER		signal peptide	N			0.3583	SRL 293/380	/	0	/	Cytosol
Phatr3_J31492	Class 3	OTHER		other localisation				0.1095	AHM 318/546	/	0	/	Cytosol
Phatr3_J34489	Alpha/beta	OTHER		other localisation				0.0208	SKL 122/454	337/454	0	/	Cytosol
Phatr3_J34884	Alpha/beta	mTP	NO_SP	mitochondrion					ARL 292/401	120/401	0	/	Mito
Phatr3_J35562	GDSL	OTHER		other localisation				0.0017	/	/	0	/	Cytosol
Phatr3_J37711	Class 3	OTHER		signal anchor	N			0.0081	AKL 243/444	SSL 20/444	0	/	Cytosol
Phatr3_J38196	GDSL	OTHER		other localisation				0.1359	/	/	0	/	Cytosol
Phatr3_J40695	Alpha/beta	OTHER		other localisation				0.4805	ARL 241/285	/	0	/	Cytosol
Phatr3_J40919	GDSL	OTHER		other localisation				0.0472	/	/	1	111-129	ER/Cytosol
Phatr3_J41254	Alpha/beta	OTHER		other localisation				0.0054	/	/	0	/	Cytosol
Phatr3_J41624	Class 3	SP	SP		Y	Not plastid, SignalP positive					1	156-165	ER	ERFNLL 184 - 189 ; D LQQLL 360-365 ; DHDLL 587-591
Phatr3_J43118	Alpha/beta	OTHER		other localisation				0.0339	SRL 389/750	/	0	/	Cytosol
Phatr3_J43352	Alpha/beta	OTHER		other localisation				0.0117	/	/	0	/	Cytosol
Phatr3_J43463	Class 3	OTHER		other localisation				0.0624	AKL 119/544 ; SKL 467/544 ; SRM 506/544 ; AKM 530/544	SSL 519/544	0	/	Perox
Phatr3_J43678	Patatin-like	OTHER		other localisation				0.0067	SKL 55/273	/	0	/	Cytosol
Phatr3_J43856	Class 3	OTHER		other localisation				0.0347	SRL 611/985	/	9	144-169 ; 187-207 ; 234-253 ; 264-285 ; 435-456 ; 464-484 ; 538-556 ; 564-583 ; 628-649	ER/Cytosol
Phatr3_J44028	Class 3	SP	SP		Y	Plastid, low confidence	N				0	/	Chloro
Phatr3_J44063	GDSL	OTHER		other localisation				0.3446	/	/	1	30-40	ER/Cytosol
Phatr3_J44231	Class 3	OTHER		other localisation				0.0254	ARL 327/835	/	4	21-42 ; 77-97 ; 127-147 ; 189-211	ER/Cytosol
Phatr3_J44260	Alpha/beta	OTHER		other localisation				0.0611	ARL 214/368	/	0	/	Cytosol
Phatr3_J44989	Alpha/beta	OTHER		other localisation				0.3766	SRL 538/540	SSL 386/540	0	/	Perox
Phatr3_J45518	Patatin-like	OTHER		other localisation				0.086	AKL 828/918	SSL 565/918	0	/	Cytosol
Phatr3_J45660	Patatin-like	SP	SP		Y	Not plastid, SignalP positive					0	/	ER	DRLGLL 266-271 ; DYDWLI 144-149
Phatr3_J45728	Alpha/beta	mTP	NO_SP	mitochondrion					SRL 328/331	SSL 7/331	0	/	Mito/Perox
Phatr3_J45895	Class 3	SP	NO_SP	signal peptide	Y	Plastid, high confidence					0	/	Chloro
Phatr3_J45964	Alpha/beta	OTHER		other localisation				0.067	SKL 446/448	/	0	/	Perox
Phatr3_J46193	Patatin-like	OTHER		other localisation				0.7951	AKL 878/906	/	0	/	Cytosol
Phatr3_J46456	Alpha/beta	OTHER		other localisation				0.023	/	/	0	/	Cytosol
Phatr3_J46753	Class 3	OTHER		other localisation				0.2828	/	SSL 364/405	0	/	ER/Cytosol
Phatr3_J47043	Alpha/beta	OTHER		other localisation				0.1064	AKL 239/281	SSL 6/281	0	/	Cytosol
Phatr3_J47445	Class 3	OTHER		mitochondrion	N			0.9943	SHL 342/538	/	0	/	Mito
Phatr3_J47524	Alpha/beta	OTHER		other localisation				0.0327	ARL 144/460	SSL 372/460	0	/	Cytosol
Phatr3_J47614	Class 3	OTHER		signal anchor	N			0.06	/	/	4	23-44 ; 64-88 ; 113-134 ; 172-193	ER/Cytosol
Phatr3_J47663	Alpha/beta	OTHER		other localisation				0.0614	SRM 352/440	/	0	/	Cytosol
Phatr3_J48799	Patatin-like	OTHER		other localisation				0.182	SKL 879/919	SSL 54/919	0	/	Cytosol
Phatr3_J50397	Class 3	OTHER		signal anchor	N			0.8705	ARM 726/910	SSL 588/910	0	/	Cytosol
Phatr3_J54974	Alpha/beta	OTHER		other localisation				0.017	/	/	0	/	Cytosol
Phatr3_J8407	Class 3	OTHER		other localisation				0.0597	SKL 839/1202	SSL 806/1202	0	/	Cytosol
Phatr3_Jdraft453	Alpha/beta	SP	SP		N			0.5464	CKL 42/470 ; SRL 421/470	SSL 165/470 ; 223/470 ; 406/470	0	/	Cytosol

## Sheet: S4-Post-translation modif
Supplementary Table 4 : Prediction of prenylation and acylation sites by GPS lipids
ID	Family	Position	Peptide	Score	Cutoff	Colonne1	Type	Colonne2
Phatr3_EG02408	Abhydrolase	7	*MRTSRYGCWFLAIV	11.616	9.218	0.942	N-Myristoylation	Non-consensus
Phatr3_EG02408	Abhydrolase	8	MRTSRYGCWFLAIVG	3.771	3.076	0.07	S-Palmitoylation	Cluster B
Phatr3_J11048	Abhydrolase	479	DIAEVLACCSPPRNK	2.128	1.396	0.034	S-Palmitoylation	Cluster C
Phatr3_J11048	Abhydrolase	480	IAEVLACCSPPRNKE	2.128	1.396	0.026	S-Palmitoylation	Cluster C
Phatr3_J14054	Abhydrolase	2	******MGNEQSSDG	6.603	3.173	0.017	N-Myristoylation	MGXXXS/T
Phatr3_J14054	Abhydrolase	9	GNEQSSDGEPDTNRF	15.186	9.218	0.636	N-Myristoylation	Non-consensus
Phatr3_J28215	Abhydrolase	2	******MCCCCPPAI	13.172	3.076	0	S-Palmitoylation	Cluster B
Phatr3_J28215	Abhydrolase	3	*****MCCCCPPAIS	5.795	1.396	0.001	S-Palmitoylation	Cluster C
Phatr3_J28215	Abhydrolase	4	****MCCCCPPAISA	7.579	1.396	0	S-Palmitoylation	Cluster C
Phatr3_J28215	Abhydrolase	5	***MCCCCPPAISAL	22.313	1.983	0	S-Palmitoylation	Cluster A
Phatr3_J34489	Abhydrolase	446	TKIVFRDCIEWILAR	5.931	4.003	0.848	S-Farnesylation	Non-consensus
Phatr3_J34489	Abhydrolase	446	TKIVFRDCIEWILAR	4.134	1.617	0.657	S-Geranylgeranylation	Non-consensus
Phatr3_J40695	Abhydrolase	6	**MVEDTCESLVAFY	18.161	1.983	0	S-Palmitoylation	Cluster A
Phatr3_J41254	Abhydrolase	31	DLKPRAICVVFHGFL	3.077	3.076	0.737	S-Palmitoylation	Cluster B
Phatr3_J41254	Abhydrolase	284	IEWLNARC*******	7.81	4.003	0.292	S-Farnesylation	Non-consensus
Phatr3_J41254	Abhydrolase	284	IEWLNARC*******	2.936	1.617	0.383	S-Geranylgeranylation	Non-consensus
Phatr3_J43118	Abhydrolase	15	AAAFLDQCLKAIQEV	16.281	1.983	0	S-Palmitoylation	Cluster A
Phatr3_J43118	Abhydrolase	750	KLATESAC*******	4.046	3.076	0.298	S-Palmitoylation	Cluster B
Phatr3_J43118	Abhydrolase	750	KLATESAC*******	9.708	4.003	0.066	S-Farnesylation	Non-consensus
Phatr3_J43118	Abhydrolase	750	KLATESAC*******	3.632	1.617	0.046	S-Geranylgeranylation	Non-consensus
Phatr3_J43352	Abhydrolase	89	TLNGRKLCMALLSDA	2.381	1.983	0.034	S-Palmitoylation	Cluster A
Phatr3_J44260	Abhydrolase	211	FLPCIPLCRQARLGL	1.415	1.396	0.466	S-Palmitoylation	Cluster C
Phatr3_J44989	Abhydrolase	8	MSGDAKNGKHAKNVT	10.782	9.218	0.649	N-Myristoylation	Non-consensus
Phatr3_J46456	Abhydrolase	329	FLILAFMC*******	4.651	4.003	0.531	S-Farnesylation	Non-consensus
Phatr3_J47043	Abhydrolase	2	******MGDAISSLL	5.678	3.173	0.018	N-Myristoylation	MGXXXS/T
Phatr3_Jdraft453	Abhydrolase	463	IEQPIMWCARDQHES	1.617	1.396	0.158	S-Palmitoylation	Cluster C
Phatr3_Jdraft453	Abhydrolase	463	IEQPIMWCARDQHES	4.088	4.003	0.96	S-Farnesylation	Non-consensus
Phatr3_EG00718	patatin-like	226	GMAAAIACLGLTDSF	1.802	1.396	0.371	S-Palmitoylation	Cluster C
Phatr3_EG00720	patatin-like	5	***MKYEGRRHADDR	17.46	9.218	0.921	N-Myristoylation	Non-consensus
Phatr3_J45518	patatin-like	798	SLEQLQRCCHAGSVA	3.719	3.076	0.523	S-Palmitoylation	Cluster B
Phatr3_J45660	patatin-like	10	IHTLQVQCLLVMLVL	16.431	1.983	0	S-Palmitoylation	Cluster A
Phatr3_J46193	patatin-like	303	FQAACSACRALRDLC	3.604	3.076	0.393	S-Palmitoylation	Cluster B
Phatr3_J46193	patatin-like	310	CRALRDLCAISPEVS	3.308	3.076	0.518	S-Palmitoylation	Cluster B
Phatr3_J46193	patatin-like	398	RRDTRLRCKLYITQL	2.079	1.983	0.143	S-Palmitoylation	Cluster A
Phatr3_J46193	patatin-like	519	QKGLRILCLDGGGSR	3.335	3.076	0.646	S-Palmitoylation	Cluster B
Phatr3_J46193	patatin-like	637	DPAVPLVCCLTSKMS	6.479	3.076	0.243	S-Palmitoylation	Cluster B
Phatr3_J46193	patatin-like	638	PAVPLVCCLTSKMSS	2.302	1.396	0.049	S-Palmitoylation	Cluster C
Phatr3_J48799	patatin-like	3	*****LHCRENCLPI	1.875	1.396	0.111	S-Palmitoylation	Cluster C
Phatr3_J48799	patatin-like	7	*LHCRENCLPIARNV	8.612	3.076	0.002	S-Palmitoylation	Cluster B
Phatr3_J48799	patatin-like	610	ASAVAASCALPGVMA	4.864	3.076	0.181	S-Palmitoylation	Cluster B
Phatr3_EG01987	Class3	106	LISIGQLCDDGCTAT	3.169	3.076	0.516	S-Palmitoylation	Cluster B
Phatr3_EG01987	Class3	1706	IGFAAIKCSDH****	7.851	4.003	0.417	S-Farnesylation	Non-consensus
Phatr3_J41624	Class3	16	GWGRVGWCILWYGAL	4.83	3.076	0.312	S-Palmitoylation	Cluster B
Phatr3_J43463	Class3	238	FEDLLTDCCMQAQSF	4.552	3.076	0.127	S-Palmitoylation	Cluster B
Phatr3_J43463	Class3	344	DYDAALACTPFTTTI	1.706	1.396	0.244	S-Palmitoylation	Cluster C
Phatr3_J43856	Class3	980	NRTFAEACGLAEA**	10.133	4.003	0.115	S-Farnesylation	Non-consensus
Phatr3_J43856	Class3	980	NRTFAEACGLAEA**	5.842	1.617	0.019	S-Geranylgeranylation	Non-consensus
Phatr3_J44028	Class3	4	****MRFCLLLFLTL	8.114	3.076	0	S-Palmitoylation	Cluster B
Phatr3_J44231	Class3	438	FAKSGRLCCRSSKTD	4.937	3.076	0.42	S-Palmitoylation	Cluster B
Phatr3_J44231	Class3	439	AKSGRLCCRSSKTDR	1.484	1.396	0.106	S-Palmitoylation	Cluster C
Phatr3_J44231	Class3	782	GLAKCLTCCTTNAGS	3.5	1.396	0.027	S-Palmitoylation	Cluster C
Phatr3_J44231	Class3	783	LAKCLTCCTTNAGSK	2.262	1.396	0.204	S-Palmitoylation	Cluster C
Phatr3_J45895	Class3	16	FLAWWIWCSAFLPVS	3.365	1.983	0	S-Palmitoylation	Cluster A
Phatr3_J46753	Class3	31	IGNHYQLCCTHRKTT	3.85	3.076	0.565	S-Palmitoylation	Cluster B
Phatr3_J47614	Class3	20	VAGDDLRCHSTFAIL	3.51	1.983	0	S-Palmitoylation	Cluster A
Phatr3_J47614	Class3	222	FRWEAFCCCCCTLSS	3.582	3.076	0.622	S-Palmitoylation	Cluster B
Phatr3_J47614	Class3	223	RWEAFCCCCCTLSSV	2.136	1.983	0.007	S-Palmitoylation	Cluster A
Phatr3_J47614	Class3	224	WEAFCCCCCTLSSVF	4.062	3.076	0.631	S-Palmitoylation	Cluster B
Phatr3_J47614	Class3	233	TLSSVFTCCMFGGWE	1.735	1.396	0.456	S-Palmitoylation	Cluster C
Phatr3_J47614	Class3	384	NHRMEGLCCLTAQCA	3.52	3.076	0.4	S-Palmitoylation	Cluster B
Phatr3_J47614	Class3	397	CAGCFRSCCTEEVIG	4.2	3.076	0.56	S-Palmitoylation	Cluster B
Phatr3_J47614	Class3	756	VAGPGNVCQA*****	4.157	1.983	0.005	S-Palmitoylation	Cluster A
Phatr3_J47614	Class3	756	VAGPGNVCQA*****	10.66	4.003	0.26	S-Farnesylation	Non-consensus
Phatr3_J50397	Class3	34	GVVSRCPCRCSGFGP	1.416	1.396	0.147	S-Palmitoylation	Cluster C
Phatr3_J50397	Class3	36	VSRCPCRCSGFGPGR	2.511	1.396	0.305	S-Palmitoylation	Cluster C
Phatr3_J8407	Class3	231	ETSKRDNCSSDDTEE	2.761	1.396	0.855	S-Palmitoylation	Cluster C
Phatr3_J8407	Class3	523	TYQVEPVCDSISNST	3.11	3.076	0.868	S-Palmitoylation	Cluster B
Phatr3_J8407	Class3	1078	ADNTCSCCANRFTWA	6.735	3.076	0.169	S-Palmitoylation	Cluster B
Phatr3_J8407	Class3	1201	IHSSPLICS******	3.094	1.617	0.226	S-Geranylgeranylation	Non-consensus
Phatr3_EG00849	GDSL	6	**MVSRSGLQDRRGF	11.072	9.218	0.939	N-Myristoylation	Non-consensus
Phatr3_EG02330	GDSL	397	SRSVLVFCAGGNDIS	1.562	1.396	0.023	S-Palmitoylation	Cluster C
Phatr3_J18481	GDSL	335	EALWKELCSG*****	11.294	4.003	0.915	S-Farnesylation	Non-consensus
Phatr3_J38196	GDSL	165	ASEKKLPCLNLFDLM	3.335	3.076	0.316	S-Palmitoylation	Cluster B
Phatr3_J44063	GDSL	10	TLTSVTTGSTQKFCH	9.59	9.218	0.228	N-Myristoylation	Non-consensus
Phatr3_J44063	GDSL	75	SEYFPSRCIDPDDRS	3.157	3.076	0.429	S-Palmitoylation	Cluster B

## Sheet: S5-Transcriptomic regulation
Supplementary table 5 : Complete transcription data for the 57 lipases identified in this study. Some proteins in Phatr3 are the result of a fusion of 2 proteins from Phatr2 annotation, hence, for these proteins, two lines appear, as the datasets from Alipanah and Mattijs were obtained with the Phatr2 annotation.
log2 value				Scarsini et al 2022											Mattijs et al. 2015			Alipanah et al. 2015
Colonne1	Equivalence in Phatr2	Family	Already studied ?	N1	N2	N3	N4	N5	N6	N7	N8	N9	N10	N15	4h	8h	20h	48h	72h	Max	Min	ABS > 2 ?
Phatr3_EG00718		Patatin-like		0.0999335	0.019305	0.163306	0.148732	1.00498	1.26567	1.54473	1.26208	1.2351	1.52482	1.13955	0	0	0	0	0	1.54473	0	N
Phatr3_EG00720		Patatin-like		-0.102612	-0.0876306	-0.0845171	-0.0965874	-0.6885	-1.18453	-1.79901	-1.61923	-1.84174	-2.11774	-2.80761	0	0	0	0	0	0	-2.80761	Y
Phatr3_EG00849		GDSL		0.0747117	0.0868006	-0.0708	0.114427	-0.0557536	-0.301258	-0.378303	-0.523345	-0.181711	-0.242054	-0.39313	0	0	0	0	0	0.114427	-0.523345	N
Phatr3_EG01520		Class 3		-0.156371	-0.0745843	-0.182753	-0.149884	-0.193503	0.489289	0.189253	-0.0674428	0.31662	0.465946	0.383711	0	0	0	0	0	0.489289	-0.193503	N
Phatr3_EG01544		Class 3		-0.0518582	0.0594556	-0.0488961	-0.0499189	0.278499	0.273642	-0.0540342	0.208393	0.320862	-0.271733	-0.776751	0	0	0	0	0	0.320862	-0.776751	N
Phatr3_EG01635		Class 3		0.0192009	0.0905054	0.000907547	0.0844289	1.00996	1.50153	1.40322	1.09457	1.44087	1.53835	1.43984	0	0	0	0	0	1.53835	0	N
Phatr3_EG01987		Class 3		-0.160066	0.156735	0.0169154	0.12467	0.5264	0.244952	-0.343691	-0.616806	0.0935737	-0.235088	-0.327495	0	0	0	0	0	0.5264	-0.616806	N
Phatr3_EG02330	proteinId 37185	GDSL		-0.0516241	0.0473813	-0.0901078	0.225144	1.71952	1.53385	1.66476	1.6517	2.5243	1.24473	3.41231	0.0951928	0.042983	0.217463	0	0	3.41231	-0.0901078	Y
Phatr3_EG02330	proteinId 47077	GDSL		-0.0516241	0.0473813	-0.0901078	0.225144	1.71952	1.53385	1.66476	1.6517	2.5243	1.24473	3.41231	2.59245	2.53452	-1.13234	0	0	3.41231	-1.13234	Y
Phatr3_EG02408	proteinId 31408	Alpha/beta		-0.0398859	-0.0593014	0.0215782	0.033595	-1.77202	-2.16847	-3.17306	-3.3191	-3.05821	-2.53377	-2.67474	-2.08901	-3.20206	1.02277	0	0	1.02277	-3.3191	Y
Phatr3_EG02408	proteinId 31407	Alpha/beta		-0.0398859	-0.0593014	0.0215782	0.033595	-1.77202	-2.16847	-3.17306	-3.3191	-3.05821	-2.53377	-2.67474	-0.475432	-0.533832	1.02343	0	0	1.02343	-3.3191	Y
Phatr3_EG02610	proteinId 43593	Class 3		0.0262918	-0.130628	0.102755	0.0887768	1.45012	2.41633	2.44583	2.4721	2.82463	2.61396	2.96224	1.19495	1.06875	-0.560882	1.4256	2.2672	2.96224	-0.560882	Y
Phatr3_J10362		Alpha/beta		0.00338767	-0.0902169	0.0967274	0.0568364	-0.172774	-0.12398	-0.151806	-0.556124	-0.441515	0.0308581	-0.393445	-0.14384	-0.547194	-0.487519	0	0	0.0967274	-0.556124	N
Phatr3_J10718		Alpha/beta		0.102117	0.162473	0.130618	0.216517	0.396159	0.547344	0.406468	0.155569	0.683579	0.672783	0.792867	-0.170919	0.181868	0.00353141	0	0	0.792867	-0.170919	N
Phatr3_J11048		Alpha/beta		0.0297278	0.0869082	0.0733838	0.115594	-1.21793	-0.982432	-0.744472	-0.712695	-1.00978	-0.660027	-0.76641	-0.703902	-1.27715	2.98099	0	0	2.98099	-1.27715	Y
Phatr3_J14054		Alpha/beta		-0.0262921	-0.0453909	0.0381383	0.0403434	-0.0802871	-0.359006	-0.147618	-0.247676	-0.412389	-0.208797	-0.418132	0.008424	0.248956	0.213076	0	0	0.248956	-0.418132	N
Phatr3_J15323		Alpha/beta		-0.150798	0.0282724	-0.506072	-0.11069	0.462926	0.432721	0.723936	1.06994	0.609353	0.411166	0.428526	-0.0652513	0.195837	0.317871	0	0	1.06994	-0.506072	N
Phatr3_J18481		GDSL		-0.175191	-0.289992	-0.150094	-0.183701	0.150655	0.221251	-0.450542	-0.420159	0.469655	0.0426801	0.709623	0.327168	0.359974	-0.0025809	0	0	0.709623	-0.450542	N
Phatr3_J1971		Patatin-like	Barka et al. 2015	-0.194587	-0.0512497	-0.642803	-0.319369	0.0354513	-0.139409	0.063484	0.00597302	0.286259	-0.0130616	0.225978	-0.200241	0.192894	-0.386975	0	0	0.286259	-0.642803	N
Phatr3_J21912		Alpha/beta		0.0555397	-0.0340473	0.17734	0.158622	0.308342	0.398259	0.655243	0.743539	0.462445	0.682283	0.884881	-0.0156346	-0.172292	0.203407	0	0	0.884881	-0.172292	N
Phatr3_J28215	proteinId 28215	Alpha/beta		0.0243373	0.0192201	-0.0552024	-0.0284057	0.411425	0.399232	0.627668	0.524799	0.599692	0.420346	0.363523	0.535044	0.58995	1.08528	0	0	1.08528	-0.0552024	N
Phatr3_J28215	proteinId 13402	Alpha/beta		0.0243373	0.0192201	-0.0552024	-0.0284057	0.411425	0.399232	0.627668	0.524799	0.599692	0.420346	0.363523	0.0363186	-1.14486	-1.05949	0	0	0.627668	-1.14486	N
Phatr3_J31492		Class 3		0.0659523	0.0763464	0.118639	0.0329756	1.17478	0.930736	1.39102	1.36057	0.61889	1.1302	0.346547	0.936946	0.972839	1.01622	1.1698	1.622	1.622	0.0329756	N
Phatr3_J34489		Alpha/beta		-0.188937	-0.112476	-0.143802	-0.189003	0.405691	0.634991	0.708152	0.789725	0.776233	0.904344	1.02759	0.0161931	0.156066	0.906252	0.6088	1.7338	1.7338	-0.189003	N
Phatr3_J34884		Alpha/beta		-0.113206	-0.0875776	-0.0757515	0.0269548	-0.134573	-0.312789	0.00717567	0.150003	-0.221484	0.0854785	-0.0105242	-0.0845296	0.0765799	0.183829	0	0	0.183829	-0.312789	N
Phatr3_J35562		GDSL		0.0506263	0.0221415	0.0554444	0.0332537	0.0166307	-0.186124	-0.199277	-0.291456	-0.19446	-0.2575	-0.199594	0.167279	-0.122858	0.0254441	0	0	0.167279	-0.291456	N
Phatr3_J37711		Class 3	Li et al. 2018	-0.145695	0.0206548	-0.144137	-0.145365	0.960305	1.24641	1.54354	1.54232	1.74763	1.52791	1.64818	0.185315	0.391148	0.804341	0.3812	1.4184	1.74763	-0.145695	N
Phatr3_J38196		GDSL		-0.0215451	-0.0343012	-0.0203115	-0.124942	-0.237735	-1.2967	-0.69561	-0.422814	-1.51472	-0.804069	-1.85161	-0.462072	-0.703125	0.782686	0	0	0.782686	-1.85161	N
Phatr3_J40695		Alpha/beta		0.177202	0.0182722	0.477997	0.170121	0.508121	1.57803	1.58299	1.27021	1.56236	2.02727	1.97999	0.427435	-0.08857	1.16124	0	0	2.02727	-0.08857	Y
Phatr3_J40919		GDSL		-0.128683	-0.0178475	-0.209759	-0.31056	-0.100598	-0.536215	0.149834	-0.15035	-0.222868	0.353749	0.00575039	0.0323492	0.0198404	-0.094411	0	0	0.353749	-0.536215	N
Phatr3_J41254		Alpha/beta		-0.0576945	-0.104713	-0.0220813	-0.0807028	0.335599	0.65597	0.340218	0.114832	0.459242	0.804739	0.6575	0.059245	-0.0117627	-0.0968103	0	0	0.804739	-0.104713	N
Phatr3_J41624		Class 3		-0.0186316	0.0170435	0.0762377	0.180726	1.757	1.93884	1.68841	1.6144	2.09166	1.86383	1.71121	1.40577	1.34862	0.564754	1.6108	1.8404	2.09166	-0.0186316	Y
Phatr3_J43118		Alpha/beta		-0.191674	-0.00376268	-0.391664	-0.162276	-0.101019	-0.22576	-0.214653	-0.456729	-0.239422	-0.304389	-0.245665	-0.524682	-0.222249	0.638307	0	0	0.638307	-0.524682	N
Phatr3_J43352		Alpha/beta		-0.0837634	-0.0403866	-0.263476	-0.0663711	-0.213591	-0.245442	-0.0420791	0.0270633	-0.106768	-0.25281	0.0253319	-0.0351238	-0.22412	0.602527	0	0	0.602527	-0.263476	N
Phatr3_J43463		Class 3		0.0674686	0.0640516	-0.0272895	0.0630172	0.367858	0.15303	0.314538	0.219552	0.389002	0.234208	0.152777	0.197488	0.267044	0.272009	0	0	0.389002	-0.0272895	N
Phatr3_J43678		Patatin-like		0.0813971	-0.0659821	-0.0320392	-0.0456267	0.623814	0.870911	0.910985	0.732543	0.868583	0.920217	0.729688	0.592384	0.900688	-0.584842	0.4386	0.8786	0.920217	-0.584842	N
Phatr3_J43856		Class 3		-0.0293138	0.0200934	0.0674401	0.15656	0.598022	0.804858	0.969916	1.05524	1.04856	0.861273	0.69693	0.994877	0.805801	-0.623159	0	0	1.05524	-0.623159	N
Phatr3_J44028		Class 3		-0.179986	-0.157443	-0.0534353	-0.0674	0.569155	1.01968	1.22602	1.09442	1.32074	1.06282	1.51351	1.23482	1.05587	-0.650164	1.5328	3.0222	3.0222	-0.650164	Y
Phatr3_J44063		GDSL		-0.0576694	0.154304	-0.163605	0.0583842	0.00751171	-0.230366	-0.482958	-0.814785	-0.389481	-0.506999	-0.377367	0.356963	0.251322	-0.200348	0	0	0.356963	-0.814785	N
Phatr3_J44231		Class 3		-0.0964253	-0.0970868	-0.106349	0.00512746	0.256745	0.0155179	0.163932	-0.170771	-0.436871	0.0565861	-0.381977	-0.168984	-0.074669	-0.176556	0	0	0.256745	-0.436871	N
Phatr3_J44260		Alpha/beta		-0.304901	-0.00603173	-0.668929	-0.202455	0.896288	1.03326	1.46325	1.36919	1.52314	1.40322	1.60129	1.15486	0.673694	0.108735	0	0	1.60129	-0.668929	N
Phatr3_J44989		Alpha/beta		-0.163824	-0.0781707	-0.222242	-0.204923	-0.199261	-0.338321	-0.0783558	-0.317609	-0.267781	0.0606206	-0.242602	-0.188489	-0.24829	-0.316089	0	0	0.0606206	-0.338321	N
Phatr3_J45518		Patatin-like		-0.0137659	0.1912	-0.0224478	0.0829528	0.198409	-0.288997	0.538317	0.836649	-0.404804	0.0984334	-0.10686	-0.599563	-0.213196	-0.306138	0	0	0.836649	-0.599563	N
Phatr3_J45660		Patatin-like		-0.114015	0.0791686	-0.155355	0.0295919	-0.631095	-0.87644	-1.28179	-1.4114	-1.2251	-1.0142	-1.10148	-0.950079	-1.04293	-0.876146	0	0	0.0791686	-1.4114	N
Phatr3_J45728		Alpha/beta		-0.29707	-0.0689688	-0.278484	-0.126619	0.497597	0.653163	0.96375	0.838049	0.895095	1.12347	0.979369	0.3206	0.665129	-0.887352	0	0	1.12347	-0.887352	N
Phatr3_J45895		Class 3		-0.149092	0.0154042	-0.303427	-0.10397	0.569991	0.671144	1.17664	1.27873	1.08458	1.27346	1.53753	0.0695345	0.206657	-0.386925	0	0	1.53753	-0.386925	N
Phatr3_J45964		Alpha/beta		-0.13333	-0.0660482	-0.27662	-0.23659	0.120312	0.192555	0.00978565	-0.347776	0.0371118	0.294967	0.0614689	-0.43645	0.172615	0.274837	0	0	0.294967	-0.43645	N
Phatr3_J46193		Patatin-like	Adelphi et al. 2019 (Pseudo-nitzschia; bioinfo)	-0.105065	-0.0795897	-0.374907	-0.267494	-0.606332	-1.01819	-0.731646	-0.958427	-1.4436	-0.641448	-1.22149	-0.543762	-0.55308	-0.969222	0	0	0	-1.4436	N
Phatr3_J46456		Alpha/beta		-0.11943	-0.113446	0.0161864	0.0393179	-0.47867	-0.527833	-0.75373	-0.920477	-0.302154	-1.13642	-0.84719	-0.43461	-1.01022	-0.514725	0	0	0.0393179	-1.13642	N
Phatr3_J46753		Class 3		-0.0704102	-0.0321015	-0.119314	-0.0782512	-0.00783021	0.0229609	0.284094	-0.025322	0.160336	0.620297	0.271885	-0.164712	0.00388115	-0.175156	0	0	0.620297	-0.175156	N
Phatr3_J47043		Alpha/beta		-0.0362185	0.0526729	-0.0101702	0.033663	0.415146	0.406111	0.0881033	0.0881862	0.0677255	-0.125377	-0.397984	0.660271	0.467064	0.478718	0	0	0.660271	-0.397984	N
Phatr3_J47445		Class 3		-0.0179251	0.00768885	-0.179879	-0.15079	-0.443331	-0.706023	-0.938408	-0.793841	-0.805387	-0.995987	-0.855167	-0.439533	-0.170468	-0.428761	0	0	0.00768885	-0.995987	N
Phatr3_J47524		Alpha/beta		-0.104498	-0.0555363	-0.282894	0.0143657	0.0895834	0.0792876	-0.122911	0.0336083	-0.0485251	0.00203323	0.095229	0.456111	0.350212	0.44785	0	0	0.456111	-0.282894	N
Phatr3_J47614		Class 3		-0.148141	0.0605857	0.00952449	-0.0351957	0.406343	0.633586	0.2403	-0.0898849	0.49622	0.604235	0.644363	-0.198755	0.0893689	-0.0165833	0	0	0.644363	-0.198755	N
Phatr3_J47663		Alpha/beta		-0.0373224	0.196566	0.193702	0.222178	0.997959	1.14468	1.00123	0.392685	0.885557	0.665001	0.514203	0.783474	0.173768	-0.0447906	0	0	1.14468	-0.0447906	N
Phatr3_J48799		Patatin-like		-0.207104	0.00762641	-0.394118	-0.283477	-0.931215	-1.46153	-1.1582	-0.746229	-1.14277	-1.40066	-1.03323	-1.07073	-1.15635	-1.5391	-1.6688	-1.7062	0.00762641	-1.7062	N
Phatr3_J50397		Class 3		0.00418118	-0.0318857	0.026026	0.0580163	-0.457867	-0.562762	-0.376814	-0.247769	-0.50951	-0.419768	-0.403969	-0.169701	-0.0430302	-0.251903	0	0	0.0580163	-0.562762	N
Phatr3_J54974		Alpha/beta	Trentacoste et al. 2013 (Thalassiosira)	0.102611	0.0258182	0.0252875	-0.00473037	0.493745	0.400591	0.971638	1.23807	0.574388	0.915442	1.09135	0.755146	0.710483	-3.34724	0	0	1.23807	-3.34724	Y
Phatr3_J8407		Class 3		0.0176532	-0.0142936	0.0765619	0.0929	0.369776	0.608155	0.8073	0.588427	0.726104	0.985349	0.886863	0.638032	0.913553	0.811097	0	0	0.985349	-0.0142936	N
Phatr3_Jdraft453		Alpha/beta		-0.120352	0.00675589	0.117925	0.0273692	0.248008	0.312716	0.109507	-0.299537	0.181863	0.320715	0.186029	0	0	0	0	0	0.320715	-0.299537	N

## Sheet: S6-Ramachandran analysis
Supplementary Table 6 : Ramachandran analysis results as obtained from the Z-lab server. A proportion of a least 90% of amino acid residues (excluding glycines) in highly prefered region is considered as a threshold of good quality. The same values are displayed after removal of poorly predicted regions for the structures with a high proportion of questionnable amino acids
Ramachandran Results	Highly prefered	Prefered	Questionnable	Total	% Highly Prefered	%Prefered	%Questionnable	Sum of prefered regions
EG00720	336	17	36	389	86.3753	4.37018	9.2545	90.7455
EG02330	486	10	4	500	97.2	2	0.8	99.2
EG02408	685	37	115	837	81.8399	4.42055	13.7395	86.2605
EG02610	393	11	17	421	93.3492	2.61283	4.038	95.962
J11048	1070	54	54	1178	90.8319	4.58404	4.58404	95.416
J40695	250	4	8	262	95.4198	1.52672	3.05344	96.9466
J41624	485	28	47	560	86.6071	5	8.39286	91.6071
J44028	474	18	46	538	88.1041	3.34572	8.55019	91.4498
J54974	377	7	13	397	94.9622	1.76322	3.27456	96.7254
After removal of questionnable regions
Protein (removed residues)	Highly prefered	Prefered	Questionnable	Total	% Highly Prefered	%Prefered	%Questionnable	Sum of prefered regions
EG00720 (1 to 80)	298	10	10	318	0.937107	0.0314465	0.0314465	0.968553
EG02408 (338 to 631)	528	10	23	561	0.941176	0.0178253	0.0409982	0.959002
J41624 (1 to 189)	366	8	8	382	0.958115	0.0209424	0.0209424	0.979058
J44028 (1 to 167)	370	3	9	382	0.968586	0.0078534	0.0235602	0.97644
